# Supplementary material for: Segmented filamentous bacteria are worldwide human gut commensals
Source: Nat Commun. 2026 Mar 5;17:4174. doi: 10.1038/s41467-026-70010-4 (PMC13153320; doi:10.1038/s41467-026-70010-4)
Supplement: Supplementary file 3 — Supplementary Data [file 41467_2026_70010_MOESM3_ESM.xlsx]

## Sheet: Suppl Data 1
Supplementary Data 1. SFB 16S rRNA gene sequence nucleotide identity across SFB from various hosts and compared to related Clostridium species.
a
	16S rRNA 1470 bp	Human-SFB-ML-1	Human-SFB-ML-2	Human-SFB-KE	Human-SFB-GM	Human-SFB-SE	HumanSkin- SFB-US	Pig-SFB-JP	Chicken-SFB-BE	Chicken-SFB-UK	Chicken-SFB-CN	Shorebird-SFB-US	Mouse-SFB-NL	Mouse-SFB-JP	Mouse-SFB-YIT	Rat-SFB-NL	Rat-SFB-JP	Rat-SFB-YIT	Macaque-SFB-JP	Gorilla-SFB-US	Dog-SFB-US	SeaLion-SFB-US	Dolphin-SFB-US	Mackerel-SFB-US	Nibea-SFB-CN	Pinfish-SFB-US	Trout-SFB-FR	C. acetobutylicum	C. saccharobutylicum	C. butyricum	C. tetani
	Human-SFB-ML-1	100	100	100	100	94.7	93.83	96.2	95.71	95.84	95.78	93.44	95.45	95.44	95.44	95.38	95.58	95.78	95.18	94.59	95.01	94.86	96.05	91.53	93.7	94.28	93.56	83.34	84.59	84.65	83.61
	Human-SFB-ML-2	100	100	100	100	94.7	93.83	96.2	95.71	95.84	95.78	93.44	95.45	95.44	95.44	95.38	95.58	95.78	95.18	94.59	95.01	94.86	96.05	91.53	93.7	94.28	93.56	83.34	84.59	84.65	83.61
	Human-SFB-KE	100	100	100	100	94.7	93.83	96.2	95.71	95.84	95.78	93.44	95.45	95.44	95.44	95.38	95.58	95.78	95.18	94.59	95.01	94.86	96.05	91.53	93.7	94.28	93.56	83.34	84.59	84.65	83.61
	Human-SFB-GM	100	100	100	100	94.7	93.83	96.2	95.71	95.84	95.78	93.44	95.45	95.44	95.44	95.38	95.58	95.78	95.18	94.59	95.01	94.86	96.05	91.53	93.7	94.28	93.56	83.34	84.59	84.65	83.61
	Human-SFB-SE	94.7	94.7	94.7	94.7	100	93.94	96.44	95.05	95.18	95.12	93.11	95.61	95.68	95.68	95.34	95.89	95.74	94.82	94.98	95.86	95.69	95.72	91.19	93.53	93.14	93.26	84.52	85.71	85.47	83.67
	HumanSkin-SFB-US	93.83	93.83	93.83	93.83	93.94	100	94.96	96.13	96.28	96.06	95.39	96.8	96.8	96.8	96.58	96.58	96.94	96.5	95.99	94.56	94.86	95.97	92.68	94.65	95.22	95.38	84.74	85.79	85.68	84.05
	Pig-SFB-JP	96.19	96.19	96.19	96.19	96.44	94.96	100	95.78	95.92	95.85	92.52	95.51	95.58	95.58	95.8	95.79	96.06	94.78	94.74	95.27	95.43	96.13	91.72	94.11	93.71	94.58	83.87	85.37	85.18	83.79
	Chicken-SFB-BE	95.71	95.71	95.71	95.71	95.05	96.13	95.78	100	99.86	99.65	94.47	96.47	96.47	96.47	96.89	96.96	97.3	96.41	95.6	94.68	94.94	96.28	92.06	93.65	94.25	94.18	86.04	84.98	85.14	83.38
	Chicken-SFB-UK	95.84	95.84	95.84	95.84	95.18	96.28	95.92	99.86	100	99.79	94.58	96.6	96.6	96.6	97.02	97.09	97.44	96.61	95.74	96.08	96.47	96.42	92.17	93.78	94.39	94.31	86.12	84.96	85.12	86.09
	Chicken-SFB-CN	95.78	95.78	95.78	95.78	95.12	96.06	95.85	99.65	99.79	100	94.6	96.54	96.54	96.54	96.82	96.89	97.23	96.51	95.67	94.61	94.87	96.35	92.19	93.72	94.39	94.11	85.96	84.98	85	85.93
	Shorebird-SFB-US	93.44	93.44	93.44	93.44	93.11	95.39	92.53	94.47	94.58	94.6	100	96.83	96.96	96.96	95.65	96.31	96.04	96.04	96.83	92.89	92.64	94.58	92.56	93.27	95.24	92.39	84.17	83.94	83.51	82.51
	Mouse-SFB-NL	95.45	95.45	95.45	95.45	95.61	96.8	95.51	96.47	96.6	96.54	96.83	100	99.93	99.93	98.27	98.75	98.68	98.56	98.97	95.23	95.61	96.42	92.69	94.12	95.24	94.67	84.2	85.36	84.91	83.74
	Mouse-SFB-JP	95.44	95.44	95.44	95.44	95.68	96.8	95.58	96.47	96.6	96.54	96.96	99.93	100	100	98.27	98.75	98.68	98.56	99.04	95.23	95.61	96.5	92.69	94.05	95.11	94.67	84.2	85.29	84.84	83.67
	Mouse-SFB-YIT	95.44	95.44	95.44	95.44	95.68	96.8	95.58	96.47	96.6	96.54	96.96	99.93	100	100	98.27	98.75	98.68	98.56	99.04	95.23	95.61	96.5	92.69	94.05	95.11	94.67	84.2	85.29	84.84	83.67
	Rat-SFB-NL	95.38	95.38	95.38	95.38	95.34	96.58	95.8	96.89	97.02	96.82	95.65	98.27	98.27	98.27	100	99.17	99.52	99.07	97.43	95.44	95.54	96.43	93.1	94.46	95.67	94.74	84.06	85.29	85.18	83.53
	Rat-SFB-JP	95.58	95.58	95.58	95.58	95.89	96.58	95.79	96.96	97.09	96.89	96.31	98.75	98.75	98.75	99.17	100	99.65	99.79	98.02	95.58	95.69	96.5	93.23	94.53	95.82	94.81	84.19	85.44	85.32	83.88
	Rat-SFB-YIT	95.78	95.78	95.78	95.78	95.74	96.94	96.06	97.3	97.44	97.23	96.04	98.68	98.68	98.68	99.52	99.65	100	99.79	97.87	95.71	95.91	96.79	93.5	94.73	96.1	95.01	84.24	85.48	85.36	83.93
	Macaque-SFB-JP	95.18	95.18	95.18	95.18	94.82	96.5	94.78	96.41	96.61	96.51	96.04	98.56	98.56	98.56	99.07	99.79	99.79	100	97.94	94.34	94.66	96.09	93.5	94.22	96.1	94.23	83.54	84.49	83.86	82.78
	Gorilla-SFB-US	94.59	94.59	94.59	94.59	94.98	95.99	94.74	95.6	95.74	95.67	96.83	98.97	99.04	99.04	97.43	98.02	97.87	97.94	100	94.43	94.8	95.68	92.56	93.19	95.11	93.69	84.52	84.89	84.28	82.85
	Dog-SFB-US	95.01	95.01	95.01	95.01	95.86	94.56	95.27	94.68	96.08	94.61	92.89	95.23	95.23	95.23	95.44	95.58	95.71	94.34	94.43	100	97.9	95.6	92.37	94.58	94.39	94.23	83.68	85.41	85.31	84.09
	SeaLion-SFB-US	94.86	94.86	94.86	94.86	95.69	94.86	95.43	94.94	96.47	94.87	92.64	95.61	95.61	95.61	95.54	95.69	95.91	94.66	94.8	97.9	100	95.9	92.92	94.32	95.11	94.92	83.94	85.29	84.9	83.76
	Dolphin-SFB-US	96.05	96.05	96.05	96.05	95.72	95.97	96.13	96.28	96.42	96.35	94.59	96.42	96.5	96.5	96.43	96.5	96.79	96.09	95.68	95.6	95.9	100	93.22	94.47	95.68	95.22	83.79	84.66	84.57	83.32
	Mackerel-SFB-US	91.53	91.53	91.53	91.53	91.19	92.68	91.72	92.06	92.17	92.19	92.56	92.69	92.69	92.69	93.1	93.23	93.5	93.5	92.56	92.37	92.92	93.22	100	95.76	97.16	93.61	82.57	83.81	83.4	81.92
	Nibea-SFB-CN	93.7	93.7	93.7	93.7	93.53	94.65	94.11	93.65	93.78	93.72	93.27	94.12	94.05	94.05	94.46	94.53	94.73	94.22	93.19	94.58	94.32	94.47	95.76	100	97.25	95.55	83.67	85.16	85.23	83.48
	Pinfish-SFB-US	94.28	94.28	94.28	94.28	93.14	95.22	93.71	94.25	94.39	94.39	95.24	95.24	95.11	95.11	95.67	95.82	96.1	96.1	95.11	94.39	95.11	95.68	97.16	97.25	100	94.25	83.45	83.26	83.52	82.28
	Trout-SFB-FR	93.56	93.56	93.56	93.56	93.26	95.38	94.58	94.18	94.31	94.11	92.39	94.67	94.67	94.67	94.74	94.81	95.01	94.23	93.69	94.24	94.92	95.22	93.61	95.55	94.25	100	84.37	85.68	85.47	84.38
b
	16S rRNA 1366 bp	Human-SFB-ML-1	Human-SFB-ML-2	Human-SFB-KE	Human-SFB-GM	Human-SFB-SE	HumanSkin- SFB-US	Pig-SFB-JP	Chicken-SFB-BE	Chicken-SFB-UK	Chicken-SFB-CN	Shorebird-SFB-US	Mouse-SFB-NL	Mouse-SFB-JP	Mouse-SFB-YIT	Rat-SFB-NL	Rat-SFB-JP	Rat-SFB-YIT	Macaque-SFB-JP	Gorilla-SFB-US	Dog-SFB-US	SeaLion-SFB-US	Dolphin-SFB-US	Mackerel-SFB-US	Nibea-SFB-CN	Pinfish-SFB-US	Trout-SFB-FR	C. acetobutylicum	C. saccharobutylicum	C. butyricum	C. tetani
	Human-SFB-ML-1	100	100	100	100	94.46	93.83	95.91	95.47	95.61	95.54	93.44	95.47	95.47	95.47	95.18	95.4	95.62	95.18	94.66	94.86	94.86	96.05	91.53	93.3	94.28	93.15	83.21	84.42	84.35	83.16
	Human-SFB-ML-2	100	100	100	100	94.46	93.83	95.91	95.47	95.61	95.54	93.44	95.47	95.47	95.47	95.18	95.4	95.62	95.18	94.66	94.86	94.86	96.05	91.53	93.3	94.28	93.15	83.21	84.42	84.35	83.16
	Human-SFB-KE	100	100	100	100	94.46	93.83	95.91	95.47	95.61	95.54	93.44	95.47	95.47	95.47	95.18	95.4	95.62	95.18	94.66	94.86	94.86	96.05	91.53	93.3	94.28	93.15	83.21	84.42	84.35	83.16
	Human-SFB-GM	100	100	100	100	94.46	93.83	95.91	95.47	95.61	95.54	93.44	95.47	95.47	95.47	95.18	95.4	95.62	95.18	94.66	94.86	94.86	96.05	91.53	93.3	94.28	93.15	83.21	84.42	84.35	83.16
	Human-SFB-SE	94.46	94.46	94.46	94.46	100	93.94	96.32	94.9	95.04	94.98	93.11	95.79	95.87	95.87	95.28	95.87	95.72	94.82	95.07	95.92	95.69	95.72	91.19	93.27	93.14	92.98	84.32	85.78	85.38	83.09
	HumanSkin-SFB-US	93.83	93.83	93.83	93.83	93.94	100	94.96	96.13	96.28	96.06	95.39	96.8	96.8	96.8	96.58	96.58	96.94	96.5	95.99	94.56	94.86	95.97	92.68	94.65	95.22	95.38	84.74	85.79	85.68	84.05
	Pig-SFB-JP	95.91	95.91	95.91	95.91	96.32	94.96	100	95.54	95.68	95.62	92.52	95.55	95.62	95.62	95.63	95.63	95.92	94.78	94.82	95.14	95.43	96.13	91.72	93.74	93.71	94.25	83.78	85.26	84.93	83.36
	Chicken-SFB-BE	95.47	95.47	95.47	95.47	94.9	96.13	95.54	100	99.85	99.63	94.47	96.5	96.5	96.5	96.73	96.81	97.17	96.41	95.69	94.43	94.94	96.28	92.06	93.32	94.25	93.89	86.2	84.92	84.93	82.99
	Chicken-SFB-UK	95.61	95.61	95.61	95.61	95.04	96.28	95.68	99.85	100	99.78	94.58	96.64	96.64	96.64	96.88	96.95	97.32	96.61	95.83	95.92	96.47	96.42	92.17	93.46	94.39	94.03	86.29	84.89	84.91	85.88
	Chicken-SFB-CN	95.54	95.54	95.54	95.54	94.98	96.06	95.62	99.63	99.78	100	94.6	96.57	96.57	96.57	96.66	96.73	97.1	96.51	95.76	94.35	94.87	96.35	92.19	93.39	94.39	93.82	86.12	84.92	84.79	85.7
	Shorebird-SFB-US	93.44	93.44	93.44	93.44	93.11	95.39	92.53	94.47	94.58	94.6	100	96.83	96.96	96.96	95.65	96.31	96.04	96.04	96.83	92.89	92.64	94.58	92.56	93.27	95.24	92.39	84.17	83.94	83.51	82.51
	Mouse-SFB-NL	95.47	95.47	95.47	95.47	95.79	96.8	95.55	96.5	96.64	96.57	96.83	100	99.92	99.92	98.36	98.88	98.81	98.56	99.11	95.32	95.61	96.42	92.69	94.12	95.24	94.56	84.19	85.38	84.84	83.52
	Mouse-SFB-JP	95.47	95.47	95.47	95.47	95.87	96.8	95.62	96.5	96.64	96.57	96.96	99.92	100	100	98.36	98.88	98.81	98.56	99.18	95.31	95.61	96.5	92.69	94.05	95.11	94.56	84.19	85.3	84.76	83.44
	Mouse-SFB-YIT	95.47	95.47	95.47	95.47	95.87	96.8	95.62	96.5	96.64	96.57	96.96	99.92	100	100	98.36	98.88	98.81	98.56	99.18	95.31	95.61	96.5	92.69	94.05	95.11	94.56	84.19	85.3	84.76	83.44
	Rat-SFB-NL	95.18	95.18	95.18	95.18	95.28	96.58	95.63	96.73	96.88	96.66	95.65	98.36	98.36	98.36	100	99.11	99.48	99.07	97.55	95.32	95.54	96.43	93.1	94.27	95.67	94.57	84.12	85.24	85.01	83.22
	Rat-SFB-JP	95.4	95.4	95.4	95.4	95.87	96.58	95.63	96.81	96.95	96.73	96.31	98.88	98.88	98.88	99.11	100	99.63	99.79	98.14	95.47	95.69	96.5	93.23	94.34	95.82	94.65	84.27	85.4	85.14	83.6
	Rat-SFB-YIT	95.62	95.62	95.62	95.62	95.72	96.94	95.92	97.17	97.32	97.1	96.04	98.81	98.81	98.81	99.48	99.63	100	99.79	97.99	95.61	95.91	96.79	93.5	94.56	96.1	94.86	84.32	85.44	85.2	83.65
	Macaque-SFB-JP	95.18	95.18	95.18	95.18	94.82	96.5	94.78	96.41	96.61	96.51	96.04	98.56	98.56	98.56	99.07	99.79	99.79	100	97.94	94.34	94.66	96.09	93.5	94.22	96.1	94.23	83.54	84.49	83.86	82.78
	Gorilla-SFB-US	94.66	94.66	94.66	94.66	95.07	95.99	94.82	95.69	95.83	95.76	96.83	99.11	99.18	99.18	97.55	98.14	97.99	97.94	100	94.51	94.8	95.68	92.56	93.24	95.11	93.76	84.46	84.88	84.26	82.81
	Dog-SFB-US	94.86	94.86	94.86	94.86	95.92	94.56	95.14	94.43	95.92	94.35	92.89	95.32	95.31	95.31	95.32	95.47	95.61	94.34	94.51	100	97.9	95.6	92.37	94.47	94.39	94.09	83.79	85.23	84.99	83.9
	SeaLion-SFB-US	94.86	94.86	94.86	94.86	95.69	94.86	95.43	94.94	96.47	94.87	92.64	95.61	95.61	95.61	95.54	95.69	95.91	94.66	94.8	97.9	100	95.9	92.92	94.32	95.11	94.92	83.94	85.29	84.9	83.76
	Dolphin-SFB-US	96.05	96.05	96.05	96.05	95.72	95.97	96.13	96.28	96.42	96.35	94.59	96.42	96.5	96.5	96.43	96.5	96.79	96.09	95.68	95.6	95.9	100	93.22	94.47	95.68	95.22	83.79	84.66	84.57	83.32
	Mackerel-SFB-US	91.53	91.53	91.53	91.53	91.19	92.68	91.72	92.06	92.17	92.19	92.56	92.69	92.69	92.69	93.1	93.23	93.5	93.5	92.56	92.37	92.92	93.22	100	95.76	97.16	93.61	82.57	83.81	83.4	81.92
	Nibea-SFB-CN	93.3	93.3	93.3	93.3	93.27	94.65	93.74	93.32	93.46	93.39	93.27	94.12	94.05	94.05	94.27	94.34	94.56	94.22	93.24	94.47	94.32	94.47	95.76	100	97.25	95.37	83.43	84.96	84.91	83.1
	Pinfish-SFB-US	94.28	94.28	94.28	94.28	93.14	95.22	93.71	94.25	94.39	94.39	95.24	95.24	95.11	95.11	95.67	95.82	96.1	96.1	95.11	94.39	95.11	95.68	97.16	97.25	100	94.25	83.45	83.26	83.52	82.28
	Trout-SFB-FR	93.15	93.15	93.15	93.15	92.98	95.38	94.25	93.89	94.03	93.82	92.39	94.56	94.56	94.56	94.57	94.65	94.86	94.23	93.76	94.1	94.92	95.22	93.61	95.37	94.25	100	84.24	85.52	85.24	83.91
c
	16S rRNA V1-V2 345 bp	Human-SFB-ML-1	Human-SFB-ML-2	Human-SFB-KE	Human-SFB-GM	Human-SFB-SE	HumanSkin- SFB-US	Pig-SFB-JP	Chicken-SFB-BE	Chicken-SFB-UK	Chicken-SFB-CN	Shorebird-SFB-US	Mouse-SFB-NL	Mouse-SFB-JP	Mouse-SFB-YIT	Rat-SFB-NL	Rat-SFB-JP	Rat-SFB-YIT	Macaque-SFB-JP	Gorilla-SFB-US	Dog-SFB-US	SeaLion-SFB-US	Dolphin-SFB-US	Mackerel-SFB-US	Nibea-SFB-CN	Pinfish-SFB-US	Trout-SFB-FR	C. acetobutylicum	C. saccharobutylicum	C. butyricum	C. tetani
	Human-SFB-ML-1	100	100	100	100	89.18	84.43	89.79	88.92	89.16	89.22	87.13	89.58	89.29	89.29	89.29	89.02	89.58	89.02	88.99	88.25	87.05	90.66	85.46	86.9	89.92	84.38	74.03	74.7	73.89	73.96
	Human-SFB-ML-2	100	100	100	100	89.18	84.43	89.79	88.92	89.16	89.22	87.13	89.58	89.29	89.29	89.29	89.02	89.58	89.02	88.99	88.25	87.05	90.66	85.46	86.9	89.92	84.38	74.03	74.7	73.89	73.96
	Human-SFB-KE	100	100	100	100	89.18	84.43	89.79	88.92	89.16	89.22	87.13	89.58	89.29	89.29	89.29	89.02	89.58	89.02	88.99	88.25	87.05	90.66	85.46	86.9	89.92	84.38	74.03	74.7	73.89	73.96
	Human-SFB-GM	100	100	100	100	89.18	84.43	89.79	88.92	89.16	89.22	87.13	89.58	89.29	89.29	89.29	89.02	89.58	89.02	88.99	88.25	87.05	90.66	85.46	86.9	89.92	84.38	74.03	74.7	73.89	73.96
	Human-SFB-SE	89.18	89.18	89.18	89.18	100	85.09	85.42	86.84	87.06	87.14	87.5	88.95	89.24	89.24	88.37	89.56	88.66	88.99	88.95	85.09	85.38	89.47	85.67	85.97	89.18	84.01	71.34	74.64	74.34	74.93
	HumanSkin-SFB-US	84.43	84.43	84.43	84.43	85.09	100	83.93	88.96	89.19	89.25	89.73	91.04	91.04	91.04	90.48	89.85	91.02	90.45	90.75	85.12	85.54	89.09	88.48	88.36	91.95	87.05	77.18	75.3	75.75	75.68
	Pig-SFB-JP	89.79	89.79	89.79	89.79	85.42	83.93	100	86.57	86.79	86.87	84.48	85.42	85.71	85.71	87.83	86.05	86.9	86.65	85.42	86.89	88.61	87.69	86.4	85.5	89.47	85.11	75.84	76.44	75.53	74.55
	Chicken-SFB-BE	88.92	88.92	88.92	88.92	86.84	88.96	86.57	100	99.7	99.7	88.25	89.76	89.76	89.76	90.96	90.09	91.26	90.69	89.46	83.28	83.88	88.55	85.71	85.24	88.59	84.34	72.89	74.48	74.92	73.16
	Chicken-SFB-UK	89.16	89.16	89.16	89.16	87.06	89.19	86.79	99.7	100	100	88.48	90	90	90	91.21	90.33	91.52	90.94	89.7	83.48	84.08	88.79	85.93	85.46	88.97	84.54	72.42	74.03	74.47	72.7
	Chicken-SFB-CN	89.22	89.22	89.22	89.22	87.14	89.25	86.87	99.7	100	100	88.55	90.06	90.06	90.06	91.26	90.39	91.57	90.99	89.76	83.58	84.18	88.86	86.01	85.54	88.97	84.64	72.59	74.18	74.63	72.86
	Shorebird-SFB-US	87.13	87.13	87.13	87.13	87.5	89.73	84.48	88.25	88.48	88.55	100	93.03	93.33	93.33	90.94	91.87	91.24	91.26	93.03	84.94	84.43	89.39	87.09	87.2	90.53	84.78	75.45	76.4	76.95	76.19
	Mouse-SFB-NL	89.58	89.58	89.58	89.58	88.95	91.04	85.42	89.76	90	90.06	93.03	100	99.7	99.7	96.06	96.98	96.36	96.38	99.39	86.19	86.49	89.73	87.69	87.09	91.64	85.89	76.81	75.15	75.52	75.6
	Mouse-SFB-JP	89.29	89.29	89.29	89.29	89.24	91.04	85.71	89.76	90	90.06	93.33	99.7	100	100	96.06	96.98	96.36	96.38	99.7	86.19	86.49	90.03	87.16	87.09	91.35	86.19	76.81	74.85	75.22	75.3
	Mouse-SFB-YIT	89.29	89.29	89.29	89.29	89.24	91.04	85.71	89.76	90	90.06	93.33	99.7	100	100	96.06	96.98	96.36	96.38	99.7	86.19	86.49	90.03	87.16	87.09	91.35	86.19	76.81	74.85	75.22	75.3
	Rat-SFB-NL	89.29	89.29	89.29	89.29	88.37	90.48	87.83	90.96	91.21	91.26	90.94	96.06	96.06	96.06	100	98.19	99.39	98.79	95.76	87.09	87.09	90.94	88.52	88.89	93.54	86.79	76.35	75.08	75.07	75.3
	Rat-SFB-JP	89.02	89.02	89.02	89.02	89.56	89.85	86.05	90.09	90.33	90.39	91.87	96.98	96.98	96.98	98.19	100	98.79	99.4	96.68	86.53	85.93	90.06	88.55	87.72	92.78	86.01	76.58	75.52	75.37	75.67
	Rat-SFB-YIT	89.58	89.58	89.58	89.58	88.66	91.02	86.9	91.26	91.52	91.57	91.24	96.36	96.36	96.36	99.39	98.79	100	99.4	96.06	86.79	86.79	90.94	89.12	88.29	93.54	86.79	76.51	75.38	75.22	75.3
	Macaque-SFB-JP	89.02	89.02	89.02	89.02	88.99	90.45	86.65	90.69	90.94	90.99	91.26	96.38	96.38	96.38	98.79	99.4	99.4	100	96.07	86.53	86.53	90.66	89.16	88.32	93.54	86.61	76.28	75.22	75.07	75.37
	Gorilla-SFB-US	88.99	88.99	88.99	88.99	88.95	90.75	85.42	89.46	89.7	89.76	93.03	99.39	99.7	99.7	95.76	96.68	96.06	96.07	100	85.89	86.19	89.73	86.87	86.79	91.35	85.89	76.51	74.55	74.92	75
	Dog-SFB-US	88.25	88.25	88.25	88.25	85.09	85.12	86.89	83.28	83.48	83.58	84.94	86.19	86.19	86.19	87.09	86.53	86.79	86.53	85.89	100	95.65	88.79	88.42	89.33	91.32	86.24	75.77	76.76	76.83	76.9
	SeaLion-SFB-US	87.05	87.05	87.05	87.05	85.38	85.54	88.61	83.88	84.08	84.18	84.43	86.49	86.49	86.49	87.09	85.93	86.79	86.53	86.19	95.65	100	89.16	89.63	88.75	92.45	87.81	76.74	78.12	77.88	77.27
	Dolphin-SFB-US	90.66	90.66	90.66	90.66	89.47	89.09	87.69	88.55	88.79	88.86	89.39	89.73	90.03	90.03	90.94	90.06	90.94	90.66	89.73	88.79	89.16	100	89.73	88.86	93.18	89.7	75.83	74.55	73.43	73.59
	Mackerel-SFB-US	85.46	85.46	85.46	85.46	85.67	88.48	86.4	85.71	85.93	86.01	87.09	87.69	87.16	87.16	88.52	88.55	89.12	89.16	86.87	88.42	89.63	89.73	100	93.86	95.97	89.94	76.9	78.48	78.48	76.6
	Nibea-SFB-CN	86.9	86.9	86.9	86.9	85.97	88.36	85.5	85.24	85.46	85.54	87.2	87.09	87.09	87.09	88.89	87.72	88.29	88.32	86.79	89.33	88.75	88.86	93.86	100	96.31	90.85	75.92	77.51	77.88	75.68
	Pinfish-SFB-US	89.92	89.92	89.92	89.92	89.18	91.95	89.47	88.59	88.97	88.97	90.53	91.64	91.35	91.35	93.54	92.78	93.54	93.54	91.35	91.32	92.45	93.18	95.97	96.31	100	90	77.48	76.82	76.49	75.76
	Trout-SFB-FR	84.38	84.38	84.38	84.38	84.01	87.05	85.11	84.34	84.54	84.64	84.78	85.89	86.19	86.19	86.79	86.01	86.79	86.61	85.89	86.24	87.81	89.7	89.94	90.85	90	100	76.52	75.23	75.08	76.51
d
	16S rRNA V3-V4 418 bp	Human-SFB-ML-1	Human-SFB-ML-2	Human-SFB-KE	Human-SFB-GM	Human-SFB-SE	HumanSkin- SFB-US	Pig-SFB-JP	Chicken-SFB-BE	Chicken-SFB-UK	Chicken-SFB-CN	Shorebird-SFB-US	Mouse-SFB-NL	Mouse-SFB-JP	Mouse-SFB-YIT	Rat-SFB-NL	Rat-SFB-JP	Rat-SFB-YIT	Macaque-SFB-JP	Gorilla-SFB-US	Dog-SFB-US	SeaLion-SFB-US	Dolphin-SFB-US	Mackerel-SFB-US	Nibea-SFB-CN	Pinfish-SFB-US	Trout-SFB-FR	C. acetobutylicum	C. saccharobutylicum	C. butyricum	C. tetani
	Human-SFB-ML-1	100	100	100	100	95.92	98.08	97.84	98.56	98.56	98.56	97.84	97.84	97.84	97.84	97.36	98.08	98.08	98.08	97.84	97.36	98.08	98.07	95.57	96.64	96.88	96.15	85.89	87.29	86.33	86.4
	Human-SFB-ML-2	100	100	100	100	95.92	98.08	97.84	98.56	98.56	98.56	97.84	97.84	97.84	97.84	97.36	98.08	98.08	98.08	97.84	97.36	98.08	98.07	95.57	96.64	96.88	96.15	85.89	87.29	86.33	86.4
	Human-SFB-KE	100	100	100	100	95.92	98.08	97.84	98.56	98.56	98.56	97.84	97.84	97.84	97.84	97.36	98.08	98.08	98.08	97.84	97.36	98.08	98.07	95.57	96.64	96.88	96.15	85.89	87.29	86.33	86.4
	Human-SFB-GM	100	100	100	100	95.92	98.08	97.84	98.56	98.56	98.56	97.84	97.84	97.84	97.84	97.36	98.08	98.08	98.08	97.84	97.36	98.08	98.07	95.57	96.64	96.88	96.15	85.89	87.29	86.33	86.4
	Human-SFB-SE	95.92	95.92	95.92	95.92	100	96.88	96.88	97.12	97.12	97.12	97.12	97.12	97.12	97.12	96.64	97.36	97.36	97.36	97.12	96.88	96.16	97.37	95.32	95.92	95.69	95.44	86.6	87.38	86.43	84.87
	HumanSkin-SFB-US	98.08	98.08	98.08	98.08	96.88	100	98.08	98.56	98.56	98.56	99.28	99.76	99.76	99.76	98.8	99.52	99.52	99.52	99.76	97.6	97.84	98.32	96.05	97.11	97.36	97.11	86.57	88.01	87.05	86.4
	Pig-SFB-JP	97.84	97.84	97.84	97.84	96.88	98.08	100	97.84	97.84	97.84	97.84	97.84	97.84	97.84	97.36	98.08	98.08	98.08	97.84	98.08	96.88	97.84	95.31	97.11	96.39	96.39	85.61	87.05	86.09	85.92
	Chicken-SFB-BE	98.56	98.56	98.56	98.56	97.12	98.56	97.84	100	100	100	98.8	98.8	98.8	98.8	98.32	99.04	99.04	99.04	98.8	97.84	98.32	98.8	96.06	96.88	97.36	96.64	86.09	87.35	86.4	86.19
	Chicken-SFB-UK	98.56	98.56	98.56	98.56	97.12	98.56	97.84	100	100	100	98.8	98.8	98.8	98.8	98.32	99.04	99.04	99.04	98.8	97.84	98.32	98.8	96.06	96.88	97.36	96.64	86.09	87.35	86.4	86.19
	Chicken-SFB-CN	98.56	98.56	98.56	98.56	97.12	98.56	97.84	100	100	100	98.8	98.8	98.8	98.8	98.32	99.04	99.04	99.04	98.8	97.84	98.32	98.8	96.06	96.88	97.36	96.64	86.09	87.35	86.4	86.19
	Shorebird-SFB-US	97.84	97.84	97.84	97.84	97.12	99.28	97.84	98.8	98.8	98.8	100	99.52	99.52	99.52	99.04	99.76	99.76	99.76	99.52	98.32	98.56	98.56	96.3	97.36	97.6	97.36	86.81	88.01	87.05	86.64
	Mouse-SFB-NL	97.84	97.84	97.84	97.84	97.12	99.76	97.84	98.8	98.8	98.8	99.52	100	100	100	99.04	99.76	99.76	99.76	100	97.84	98.08	98.56	96.3	97.36	97.6	97.36	86.57	87.77	86.81	86.09
	Mouse-SFB-JP	97.84	97.84	97.84	97.84	97.12	99.76	97.84	98.8	98.8	98.8	99.52	100	100	100	99.04	99.76	99.76	99.76	100	97.84	98.08	98.56	96.3	97.36	97.6	97.36	86.57	87.77	86.81	86.09
	Mouse-SFB-YIT	97.84	97.84	97.84	97.84	97.12	99.76	97.84	98.8	98.8	98.8	99.52	100	100	100	99.04	99.76	99.76	99.76	100	97.84	98.08	98.56	96.3	97.36	97.6	97.36	86.57	87.77	86.81	86.09
	Rat-SFB-NL	97.36	97.36	97.36	97.36	96.64	98.8	97.36	98.32	98.32	98.32	99.04	99.04	99.04	99.04	100	99.28	99.28	99.28	99.04	97.36	97.6	98.08	96.05	96.88	97.11	96.88	86.09	87.29	86.33	85.61
	Rat-SFB-JP	98.08	98.08	98.08	98.08	97.36	99.52	98.08	99.04	99.04	99.04	99.76	99.76	99.76	99.76	99.28	100	100	100	99.76	98.08	98.32	98.8	96.54	97.6	97.84	97.6	86.81	88.01	87.05	86.33
	Rat-SFB-YIT	98.08	98.08	98.08	98.08	97.36	99.52	98.08	99.04	99.04	99.04	99.76	99.76	99.76	99.76	99.28	100	100	100	99.76	98.08	98.32	98.8	96.54	97.6	97.84	97.6	86.81	88.01	87.05	86.33
	Macaque-SFB-JP	98.08	98.08	98.08	98.08	97.36	99.52	98.08	99.04	99.04	99.04	99.76	99.76	99.76	99.76	99.28	100	100	100	99.76	98.08	98.32	98.8	96.54	97.6	97.84	97.6	86.81	88.01	87.05	86.33
	Gorilla-SFB-US	97.84	97.84	97.84	97.84	97.12	99.76	97.84	98.8	98.8	98.8	99.52	100	100	100	99.04	99.76	99.76	99.76	100	97.84	98.08	98.56	96.3	97.36	97.6	97.36	86.57	87.77	86.81	86.09
	Dog-SFB-US	97.36	97.36	97.36	97.36	96.88	97.6	98.08	97.84	97.84	97.84	98.32	97.84	97.84	97.84	97.36	98.08	98.08	98.08	97.84	100	97.84	98.07	95.31	97.11	96.39	96.39	86.33	87.53	86.57	86.4
	SeaLion-SFB-US	98.08	98.08	98.08	98.08	96.16	97.84	96.88	98.32	98.32	98.32	98.56	98.08	98.08	98.08	97.6	98.32	98.32	98.32	98.08	97.84	100	98.31	95.56	96.88	96.88	97.36	86.09	87.29	86.33	85.92
	Dolphin-SFB-US	98.07	98.07	98.07	98.07	97.37	98.32	97.84	98.8	98.8	98.8	98.56	98.56	98.56	98.56	98.08	98.8	98.8	98.8	98.56	98.07	98.31	100	95.8	96.88	97.36	96.39	85.89	86.87	85.92	85.85
	Mackerel-SFB-US	95.57	95.57	95.57	95.57	95.32	96.05	95.31	96.06	96.06	96.06	96.3	96.3	96.3	96.3	96.05	96.54	96.54	96.54	96.3	95.31	95.56	95.8	100	97.28	98.03	96.05	86.24	87.47	86.73	85.26
	Nibea-SFB-CN	96.64	96.64	96.64	96.64	95.92	97.11	97.11	96.88	96.88	96.88	97.36	97.36	97.36	97.36	96.88	97.6	97.6	97.6	97.36	97.11	96.88	96.88	97.28	100	98.08	97.6	86.09	87.29	86.33	85.13
	Pinfish-SFB-US	96.88	96.88	96.88	96.88	95.69	97.36	96.39	97.36	97.36	97.36	97.6	97.6	97.6	97.6	97.11	97.84	97.84	97.84	97.6	96.39	96.88	97.36	98.03	98.08	100	97.11	86.16	86.9	85.95	85.37
	Trout-SFB-FR	96.15	96.15	96.15	96.15	95.44	97.11	96.39	96.64	96.64	96.64	97.36	97.36	97.36	97.36	96.88	97.6	97.6	97.6	97.36	96.39	97.36	96.39	96.05	97.6	97.11	100	86.12	87.29	86.33	85.37
e
	16S rRNA V4 294 bp	Human-SFB-ML-1	Human-SFB-ML-2	Human-SFB-KE	Human-SFB-GM	Human-SFB-SE	HumanSkin- SFB-US	Pig-SFB-JP	Chicken-SFB-BE	Chicken-SFB-UK	Chicken-SFB-CN	Shorebird-SFB-US	Mouse-SFB-NL	Mouse-SFB-JP	Mouse-SFB-YIT	Rat-SFB-NL	Rat-SFB-JP	Rat-SFB-YIT	Macaque-SFB-JP	Gorilla-SFB-US	Dog-SFB-US	SeaLion-SFB-US	Dolphin-SFB-US	Mackerel-SFB-US	Nibea-SFB-CN	Pinfish-SFB-US	Trout-SFB-FR	C. acetobutylicum	C. saccharobutylicum	C. butyricum	C. tetani
	Human-SFB-ML-1	100	100	100	100	95.56	98.29	98.29	98.97	98.97	98.97	97.94	97.94	97.94	97.94	97.26	98.29	98.29	98.29	97.94	97.61	97.94	98.63	95.97	97.27	97.61	96.58	86.01	86.35	85.67	86.78
	Human-SFB-ML-2	100	100	100	100	95.56	98.29	98.29	98.97	98.97	98.97	97.94	97.94	97.94	97.94	97.26	98.29	98.29	98.29	97.94	97.61	97.94	98.63	95.97	97.27	97.61	96.58	86.01	86.35	85.67	86.78
	Human-SFB-KE	100	100	100	100	95.56	98.29	98.29	98.97	98.97	98.97	97.94	97.94	97.94	97.94	97.26	98.29	98.29	98.29	97.94	97.61	97.94	98.63	95.97	97.27	97.61	96.58	86.01	86.35	85.67	86.78
	Human-SFB-GM	100	100	100	100	95.56	98.29	98.29	98.97	98.97	98.97	97.94	97.94	97.94	97.94	97.26	98.29	98.29	98.29	97.94	97.61	97.94	98.63	95.97	97.27	97.61	96.58	86.01	86.35	85.67	86.78
	Human-SFB-SE	95.56	95.56	95.56	95.56	100	95.9	95.56	96.25	96.25	96.25	96.25	96.25	96.25	96.25	95.56	96.59	96.59	96.59	96.25	96.25	95.56	96.6	95.6	95.9	95.92	95.56	87.08	86.49	85.81	84.61
	HumanSkin-SFB-US	98.29	98.29	98.29	98.29	95.9	100	97.6	97.94	97.94	97.94	98.97	99.66	99.66	99.66	98.29	99.32	99.32	99.32	99.66	97.6	97.6	98.29	96.32	97.94	97.94	97.6	86.64	87.03	86.35	86.44
	Pig-SFB-JP	98.29	98.29	98.29	98.29	95.56	97.6	100	97.27	97.27	97.27	97.26	97.26	97.26	97.26	96.58	97.6	97.6	97.6	97.26	97.94	96.58	97.26	95.59	97.6	96.92	96.92	85.67	86.01	85.32	86.1
	Chicken-SFB-BE	98.97	98.97	98.97	98.97	96.25	97.94	97.27	100	100	100	98.29	98.29	98.29	98.29	97.6	98.63	98.63	98.63	98.29	97.95	98.29	98.97	96.34	97.61	97.95	96.92	85.96	86.1	85.32	86.15
	Chicken-SFB-UK	98.97	98.97	98.97	98.97	96.25	97.94	97.27	100	100	100	98.29	98.29	98.29	98.29	97.6	98.63	98.63	98.63	98.29	97.95	98.29	98.97	96.34	97.61	97.95	96.92	85.96	86.1	85.32	86.15
	Chicken-SFB-CN	98.97	98.97	98.97	98.97	96.25	97.94	97.27	100	100	100	98.29	98.29	98.29	98.29	97.6	98.63	98.63	98.63	98.29	97.95	98.29	98.97	96.34	97.61	97.95	96.92	85.96	86.1	85.32	86.15
	Shorebird-SFB-US	97.94	97.94	97.94	97.94	96.25	98.97	97.26	98.29	98.29	98.29	100	99.32	99.32	99.32	98.63	99.66	99.66	99.66	99.32	98.63	98.63	98.63	96.69	98.29	98.29	97.94	86.99	87.03	86.35	86.78
	Mouse-SFB-NL	97.94	97.94	97.94	97.94	96.25	99.66	97.26	98.29	98.29	98.29	99.32	100	100	100	98.63	99.66	99.66	99.66	100	97.94	97.94	98.63	96.69	98.29	98.29	97.94	86.64	86.69	86.01	86.01
	Mouse-SFB-JP	97.94	97.94	97.94	97.94	96.25	99.66	97.26	98.29	98.29	98.29	99.32	100	100	100	98.63	99.66	99.66	99.66	100	97.94	97.94	98.63	96.69	98.29	98.29	97.94	86.64	86.69	86.01	86.01
	Mouse-SFB-YIT	97.94	97.94	97.94	97.94	96.25	99.66	97.26	98.29	98.29	98.29	99.32	100	100	100	98.63	99.66	99.66	99.66	100	97.94	97.94	98.63	96.69	98.29	98.29	97.94	86.64	86.69	86.01	86.01
	Rat-SFB-NL	97.26	97.26	97.26	97.26	95.56	98.29	96.58	97.6	97.6	97.6	98.63	98.63	98.63	98.63	100	98.97	98.97	98.97	98.63	97.26	97.26	97.94	96.32	97.6	97.6	97.26	85.96	86.01	85.32	85.32
	Rat-SFB-JP	98.29	98.29	98.29	98.29	96.59	99.32	97.6	98.63	98.63	98.63	99.66	99.66	99.66	99.66	98.97	100	100	100	99.66	98.29	98.29	98.97	97.06	98.63	98.63	98.29	86.99	87.03	86.35	86.35
	Rat-SFB-YIT	98.29	98.29	98.29	98.29	96.59	99.32	97.6	98.63	98.63	98.63	99.66	99.66	99.66	99.66	98.97	100	100	100	99.66	98.29	98.29	98.97	97.06	98.63	98.63	98.29	86.99	87.03	86.35	86.35
	Macaque-SFB-JP	98.29	98.29	98.29	98.29	96.59	99.32	97.6	98.63	98.63	98.63	99.66	99.66	99.66	99.66	98.97	100	100	100	99.66	98.29	98.29	98.97	97.06	98.63	98.63	98.29	86.99	87.03	86.35	86.35
	Gorilla-SFB-US	97.94	97.94	97.94	97.94	96.25	99.66	97.26	98.29	98.29	98.29	99.32	100	100	100	98.63	99.66	99.66	99.66	100	97.94	97.94	98.63	96.69	98.29	98.29	97.94	86.64	86.69	86.01	86.01
	Dog-SFB-US	97.61	97.61	97.61	97.61	96.25	97.6	97.94	97.95	97.95	97.95	98.63	97.94	97.94	97.94	97.26	98.29	98.29	98.29	97.94	100	97.94	97.94	96.32	98.29	97.6	97.6	86.64	86.69	86.01	86.78
	SeaLion-SFB-US	97.94	97.94	97.94	97.94	95.56	97.6	96.58	98.29	98.29	98.29	98.63	97.94	97.94	97.94	97.26	98.29	98.29	98.29	97.94	97.94	100	98.63	95.59	97.6	97.26	97.94	86.3	86.35	85.62	86.1
	Dolphin-SFB-US	98.63	98.63	98.63	98.63	96.6	98.29	97.26	98.97	98.97	98.97	98.63	98.63	98.63	98.63	97.94	98.97	98.97	98.97	98.63	97.94	98.63	100	96.69	97.6	98.63	97.26	86.35	86.01	85.32	86.35
	Mackerel-SFB-US	95.97	95.97	95.97	95.97	95.6	96.32	95.59	96.34	96.34	96.34	96.69	96.69	96.69	96.69	96.32	97.06	97.06	97.06	96.69	96.32	95.59	96.69	100	97.06	97.43	95.96	86.81	86.13	85.77	85.77
	Nibea-SFB-CN	97.27	97.27	97.27	97.27	95.9	97.94	97.6	97.61	97.61	97.61	98.29	98.29	98.29	98.29	97.6	98.63	98.63	98.63	98.29	98.29	97.6	97.6	97.06	100	97.94	98.63	86.99	87.03	86.35	86.01
	Pinfish-SFB-US	97.61	97.61	97.61	97.61	95.92	97.94	96.92	97.95	97.95	97.95	98.29	98.29	98.29	98.29	97.6	98.63	98.63	98.63	98.29	97.6	97.26	98.63	97.43	97.94	100	97.26	86.74	86.1	85.37	86.01
	Trout-SFB-FR	96.58	96.58	96.58	96.58	95.56	97.6	96.92	96.92	96.92	96.92	97.94	97.94	97.94	97.94	97.26	98.29	98.29	98.29	97.94	97.6	97.94	97.26	95.96	98.63	97.26	100	86.64	86.69	86.01	86.01
f
	16S rRNA V1-V4 753 bp	Human-SFB-ML-1	Human-SFB-ML-2	Human-SFB-KE	Human-SFB-GM	Human-SFB-SE	HumanSkin-SFB-US	Pig-SFB-JP	Chicken-SFB-BE	Chicken-SFB-UK	Chicken-SFB-CN	Shorebird-SFB-US	Mouse-SFB-NL	Mouse-SFB-JP	Mouse-SFB-YIT	Rat-SFB-NL	Rat-SFB-JP	Rat-SFB-YIT	Macaque-SFB-JP	Gorilla-SFB-US	Dog-SFB-US	SeaLion-SFB-US	Dolphin-SFB-US	Mackerel-SFB-US	Nibea-SFB-CN	Pinfish-SFB-US	Trout-SFB-FR	C. acetobutylicum	C. saccharobutylicum	C. butyricum	C. tetani
	Human-SFB-ML-1	100	100	100	100	92.79	91.89	94.05	94.19	94.31	94.32	92.97	94.07	93.94	93.94	93.8	93.94	94.2	93.94	93.8	93.09	93.09	94.58	90.85	92.18	93.92	90.8	80.3	81.43	80.35	80.54
	Human-SFB-ML-2	100	100	100	100	92.79	91.89	94.05	94.19	94.31	94.32	92.97	94.07	93.94	93.94	93.8	93.94	94.2	93.94	93.8	93.09	93.09	94.58	90.85	92.18	93.92	90.8	80.3	81.43	80.35	80.54
	Human-SFB-KE	100	100	100	100	92.79	91.89	94.05	94.19	94.31	94.32	92.97	94.07	93.94	93.94	93.8	93.94	94.2	93.94	93.8	93.09	93.09	94.58	90.85	92.18	93.92	90.8	80.3	81.43	80.35	80.54
	Human-SFB-GM	100	100	100	100	92.79	91.89	94.05	94.19	94.31	94.32	92.97	94.07	93.94	93.94	93.8	93.94	94.2	93.94	93.8	93.09	93.09	94.58	90.85	92.18	93.92	90.8	80.3	81.43	80.35	80.54
	Human-SFB-SE	92.79	92.79	92.79	92.79	100	91.46	91.6	92.39	92.5	92.52	92.68	93.34	93.47	93.47	92.94	93.75	93.34	93.48	93.34	91.46	91.19	93.59	90.92	91.46	92.89	90.15	79.44	81.28	80.53	79.89
	HumanSkin-SFB-US	91.89	91.89	91.89	91.89	91.46	100	91.64	94.2	94.32	94.33	94.98	95.82	95.82	95.82	95.15	95.14	95.68	95.41	95.68	91.91	92.28	94.16	92.66	93.25	95.2	92.55	82.14	82.14	81.62	81.22
	Pig-SFB-JP	94.05	94.05	94.05	94.05	91.6	91.64	100	92.58	92.69	92.71	91.77	92.18	92.32	92.32	93.14	92.6	92.99	92.87	92.18	93.05	93.16	93.23	91.32	92	93.6	91.29	81.04	82.11	81	80.57
	Chicken-SFB-BE	94.19	94.19	94.19	94.19	92.39	94.2	92.58	100	99.86	99.86	94.04	94.72	94.72	94.72	95.12	94.99	95.53	95.26	94.58	91.09	91.77	94.17	91.24	91.6	93.72	91.06	79.95	81.16	80.97	80.03
	Chicken-SFB-UK	94.31	94.31	94.31	94.31	92.5	94.32	92.69	99.86	100	100	94.16	94.84	94.84	94.84	95.25	95.11	95.65	95.39	94.7	91.2	91.88	94.29	91.35	91.71	93.87	91.17	79.75	80.97	80.78	79.84
	Chicken-SFB-CN	94.32	94.32	94.32	94.32	92.52	94.33	92.71	99.86	100	100	94.17	94.85	94.85	94.85	95.26	95.13	95.66	95.4	94.72	91.23	91.9	94.31	91.38	91.73	93.87	91.19	79.81	81.02	80.84	79.89
	Shorebird-SFB-US	92.97	92.97	92.97	92.97	92.68	94.98	91.77	94.04	94.16	94.17	100	96.6	96.74	96.74	95.52	96.21	95.93	95.94	96.6	92.28	92.16	94.43	92.15	92.86	94.78	91.63	81.49	82.42	82.3	81.56
	Mouse-SFB-NL	94.07	94.07	94.07	94.07	93.34	95.82	92.18	94.72	94.84	94.85	96.6	100	99.86	99.86	97.83	98.51	98.23	98.24	99.73	92.56	92.83	94.57	92.42	92.83	95.22	92.15	81.98	81.76	81.51	81.16
	Mouse-SFB-JP	93.94	93.94	93.94	93.94	93.47	95.82	92.32	94.72	94.84	94.85	96.74	99.86	100	100	97.83	98.51	98.23	98.24	99.86	92.56	92.83	94.71	92.17	92.83	95.09	92.29	81.98	81.62	81.38	81.02
	Mouse-SFB-YIT	93.94	93.94	93.94	93.94	93.47	95.82	92.32	94.72	94.84	94.85	96.74	99.86	100	100	97.83	98.51	98.23	98.24	99.86	92.56	92.83	94.71	92.17	92.83	95.09	92.29	81.98	81.62	81.38	81.02
	Rat-SFB-NL	93.8	93.8	93.8	93.8	92.94	95.15	93.14	95.12	95.25	95.26	95.52	97.83	97.83	97.83	100	98.92	99.46	99.19	97.69	92.83	92.96	94.98	92.67	93.5	95.82	92.42	81.62	81.6	81.16	80.89
	Rat-SFB-JP	93.94	93.94	93.94	93.94	93.75	95.14	92.6	94.99	95.11	95.13	96.21	98.51	98.51	98.51	98.92	100	99.46	99.73	98.37	92.84	92.7	94.85	92.95	93.24	95.82	92.32	82	82.05	81.56	81.32
	Rat-SFB-YIT	94.2	94.2	94.2	94.2	93.34	95.68	92.99	95.53	95.65	95.66	95.93	98.23	98.23	98.23	99.46	99.46	100	99.73	98.1	92.96	93.1	95.25	93.22	93.5	96.11	92.69	81.98	82	81.51	81.16
	Macaque-SFB-JP	93.94	93.94	93.94	93.94	93.48	95.41	92.87	95.26	95.39	95.4	95.94	98.24	98.24	98.24	99.19	99.73	99.73	100	98.1	92.84	92.97	95.12	93.22	93.51	96.11	92.59	81.87	81.92	81.43	81.18
	Gorilla-SFB-US	93.8	93.8	93.8	93.8	93.34	95.68	92.18	94.58	94.7	94.72	96.6	99.73	99.86	99.86	97.69	98.37	98.1	98.1	100	92.42	92.69	94.57	92.04	92.69	95.09	92.15	81.84	81.49	81.24	80.89
	Dog-SFB-US	93.09	93.09	93.09	93.09	91.46	91.91	93.05	91.09	91.2	91.23	92.28	92.56	92.56	92.56	92.83	92.84	92.96	92.84	92.42	100	96.84	93.75	92.23	93.73	94.34	91.81	81.42	82.4	82.02	81.79
	SeaLion-SFB-US	93.09	93.09	93.09	93.09	91.19	92.28	93.16	91.77	91.88	91.9	92.16	92.83	92.83	92.83	92.96	92.7	93.1	92.97	92.69	96.84	100	94.04	92.92	93.33	95.08	93.05	81.68	82.86	82.34	81.87
	Dolphin-SFB-US	94.58	94.58	94.58	94.58	93.59	94.16	93.23	94.17	94.29	94.31	94.43	94.57	94.71	94.71	94.98	94.85	95.25	95.12	94.57	93.75	94.04	100	93.08	93.36	95.67	93.34	81	80.95	80.03	80.11
	Mackerel-SFB-US	90.85	90.85	90.85	90.85	90.92	92.66	91.32	91.24	91.35	91.38	92.15	92.42	92.17	92.17	92.67	92.95	93.22	93.22	92.04	92.23	92.92	93.08	100	95.76	97.16	93.32	82.04	83.29	82.88	81.25
	Nibea-SFB-CN	92.18	92.18	92.18	92.18	91.46	93.25	92	91.6	91.71	91.73	92.86	92.83	92.83	92.83	93.5	93.24	93.5	93.51	92.69	93.73	93.33	93.36	95.76	100	97.44	94.69	81.47	82.72	82.47	80.81
	Pinfish-SFB-US	93.92	93.92	93.92	93.92	92.89	95.2	93.6	93.72	93.87	93.87	94.78	95.22	95.09	95.09	95.82	95.82	96.11	96.11	95.09	94.34	95.08	95.67	97.16	97.44	100	94.05	82.33	82.2	81.64	81.37
	Trout-SFB-FR	90.8	90.8	90.8	90.8	90.15	92.55	91.29	91.06	91.17	91.19	91.63	92.15	92.29	92.29	92.42	92.32	92.69	92.59	92.15	91.81	93.05	93.34	93.32	94.69	94.05	100	81.61	81.55	81.09	81.19

## Sheet: Suppl Data 2a
Supplementary Data 2a. BSR score ratio analysis of Human-SFB-ML-1 genome compared to complete, draft, and read-mapped SFB genome consensus genomes from various hosts and locations.
Ref: Human-SFB-ML-1	SFB340_3C draft genome	Human-SFB-ML-2	SFB195_3C draft genome	Human-SFB-SE	Turkey-SFB-US	Rat-SFB-YIT	Mouse-SFB-NL	Mouse-SFB-JP	Mouse-SFB-YIT	Zimbabwe ERR10900747_ZW	Zimbabwe PRJEB51728_ZW_14SRA	Tanzania ERR7746794_TZ	Tanzania PRJEB49206_TZ_3SRA	Niger SRR14860444_NE	Niger PRJNA739008_NE_3SRA	Malawi ERR2368082_MW	Malawi PRJEB24771_MW_2SRA	Republic of the Congo SRR8978278_CG	Uganda SRR29888954_UG	Kenya SRR27430646_KE	Madagascar SRR7658642_MG	annotation (prokka)	KO	Kegg_annot	NCBI_PGAP	COG_FUNCTION_ACC	COG_FUNCTION	COG_CATEGORY_ACC	COG_CATEGORY	Pfam_ACC	Pfam
S340_00010	0.7067	0	0	0	0	0.2612	0.4687	0.4687	0.4687	0	0	0	0	0	0	0	0	0	0	0	0	hypothetical protein			uncharacterized or unknown					PF10991.8	Protein of unknown function (DUF2815)
S340_00020	1	0	0	0	0	0	0.1	0.1	0.1	0	0	0	0	0	0	0	0	0	0	0	0	enterobactin exporter EntS	K08217	mef; MFS transporter, DHA3 family, macrolide efflux protein	enterobactin exporter EntS	COG0477	MFS family permease	E|P|G|R	E|P|G|R	PF07690.16	Major Facilitator Superfamily
S340_00030	1	0.0587	0	0	0	0	0	0	0	0	0.0566	0.0566	0.0587	0.0566	0.0566	0	0	0	0.0587	0	0	Nucleotidyltransferase domain protein			Nucleotidyltransferase domain protein	COG1708	Predicted nucleotidyltransferase	R	R	PF01909.23	Nucleotidyltransferase domain
S340_00040	1	0	0	0	0	0	0	0	0	0	0	0	0	0	0	0	0	0	0	0	0	methyltransferase			methyltransferase	COG2226	Ubiquinone/menaquinone biosynthesis C-methylase UbiE	H	H
S340_00050	1	0	0	0	0	0	0	0	0	0	0	0	0	0	0	0	0	0	0	0	0	methyltransferase			methyltransferase	COG2226	Ubiquinone/menaquinone biosynthesis C-methylase UbiE	H	H	PF08241.12	Methyltransferase domain
S340_00060	1	0.0955	0.0955	0.0988	0.1024	0.0873	0	0	0	0	0.0955	0	0	0.0955	0.0955	0	0	0.0931	0	0.0955	0	putative HD superfamily hydrolase			putative HD superfamily hydrolase	COG2206	HD-GYP domain, c-di-GMP phosphodiesterase class II (or its inactivated variant)	T	T	PF01966.22	HD domain
S340_00070	1	0	0	0	0	0	0	0	0	0	0	0	0	0	0	0	0	0	0	0	0	dephospho-CoA kinase/protein folding accessory domain-containing protein			dephospho-CoA kinase/protein folding accessory domain-containing protein	COG2320	GrpB domain, predicted nucleotidyltransferase, UPF0157 family	R	R	PF04229.14	GrpB protein
S340_00080	1	0.0904	0.0904	0.0952	0.0904	0.0997	0.0964	0.0964	0.0964	0.0904	0.0904	0.0904	0.0904	0.0904	0.0904	0	0	0	0.0904	0.0904	0.0883	L-seryl-tRNA(Sec) kinase			L-seryl-tRNA(Sec) kinase	COG0645|COG2334	Predicted kinase|Ser/Thr protein kinase RdoA involved in Cpx stress response, MazF antagonist	T|R	T|R	PF13671.6	AAA domain
S340_00090	1	0.9624	0	0.1071	0	0	0	0	0	0.8383	1	0.3361	0.9699	0.9662	0.9662	0	0	0.2549	0.7594	0.8797	0	hypothetical protein			uncharacterized or unknown
S340_00100	1	1	0	0	0	0	0	0	0	0.9933	1	0.6447	1	0.9867	0.9867	0.4907	0.4907	0.5087	0.5007	0.6313	0	hypothetical protein			uncharacterized or unknown
S340_00110	1	0.984	0.984	0.2064	0.2064	0	0	0	0	0.456	0.984	0	0.872	0.976	0.976	0	0	0.3144	0.4224	0.696	0	hypothetical protein			uncharacterized or unknown
S340_00120	1	0.9919	0.9919	0	0.4372	0	0.2291	0	0	0.6721	0.9919	0	0.4024	0.5749	0.8664	0.3368	0.3368	0.8462	0.7085	0	0.2198	50S ribosomal protein L22/unknown domain fusion protein			50S ribosomal protein L22/unknown domain fusion protein	COG4933	Predicted transcriptional regulator, contains an HTH and PUA-like domains	K	K	PF04266.14	ASCH domain
S340_00130	1	0.9867	0.5819	0	0	0	0	0	0	0.9845	1	0.5133	0.5177	0.7146	0.7279	0	0	0.3916	0.6659	0.3186	0	hypothetical protein			uncharacterized or unknown	COG1848	Predicted nucleic acid-binding protein, contains PIN domain	R	R
S340_00140	1	0.9868	0.9295	0	0	0	0	0	0	0.7137	1	0	0.7357	0.9956	0.9956	0	0	0	0	0.859	0.9163	hypothetical protein			uncharacterized or unknown
S340_00150	1	0.8824	0.2559	0	0.0862	0	0	0	0	0.6	0.9118	0.2776	0.2776	0.5971	0.6118	0.1847	0.1847	0.2571	0.2085	0	0.4324	adenylate kinase	K00939	adk; adenylate kinase [EC:2.7.4.3]	adenylate kinase	COG2019	Archaeal adenylate kinase	F	F	PF13207.6	AAA domain
S340_00160	1	0.9926	0.9926	0	0	0.277	0	0.6622	0.3593	0.9926	0.9926	0.2941	0.6793	0.9259	0.9259	0	0	0.2711	0.6933	0.4763	0	XRE family transcriptional regulator			XRE family transcriptional regulator	COG3655	DNA-binding transcriptional regulator, XRE family	K	K	PF13443.6	Cro/C1-type HTH DNA-binding domain
S340_00170	1	0.8931	0.0959	0.0981	0.2548	0.1353	0.5754	0.5739	0.5739	0.7657	0.9912	0.1625	0.451	0.306	0.306	0.2914	0.2914	0.0874	0.6003	0.8887	0.183	type I restriction-modification system, methyltransferase subunit	K03427	hsdM; type I restriction enzyme M protein [EC:2.1.1.72]	type I restriction-modification system, methyltransferase subunit	COG0286	Type I restriction-modification system, DNA methylase subunit	V	V	PF02384.16	N-6 DNA Methylase
S340_00180	1	0.9863	0.1852	0	0.6598	0.1722	0.677	0.6976	0.6976	0.7698	0.9931	0.143	0.1907	0.9966	0.9966	0	0	0	0.9381	0.4536	0	type I restriction-modification system, methyltransferase subunit	K03427	hsdM; type I restriction enzyme M protein [EC:2.1.1.72]	type I restriction-modification system, methyltransferase subunit	COG0286	Type I restriction-modification system, DNA methylase subunit	V	V	PF02384.16	N-6 DNA Methylase
S340_00190	1	0.981	0	0.0762	0.21	0.1127	0.3415	0.145	0.145	0.8835	0.9715	0.2778	0.2873	0.8469	0.977	0	0	0.1572	0.7385	0	0.1829	restriction modification system DNA specificity protein-containing protein	K01154	hsdS; type I restriction enzyme, S subunit [EC:3.1.21.3]	restriction modification system DNA specificity protein-containing protein	COG0732|COG0732	Restriction endonuclease S subunit|Restriction endonuclease S subunit	V	V	PF01420.19	Type I restriction modification DNA specificity domain
S340_00200	1	0.987	0.2523	0.0808	0.7216	0.2404	0.6668	0.6694	0.6694	0.512	0.9791	0.1246	0.6189	0.5063	0.903	0.0938	0.0938	0.0886	0.3201	0.7868	0.1783	type I restriction-modification system, restriction protein	K01153	hsdR; type I restriction enzyme, R subunit [EC:3.1.21.3]	type I restriction-modification system, restriction protein	COG0610	Type I site-specific restriction-modification system, R (restriction) subunit and related helicases ...	V	V	PF11867.8	Domain of unknown function (DUF3387)
S340_00210	1	0.967	0.967	0	0	0	0	0	0	0.9842	0.9842	0.3486	1	1	1	0.9555	0.9555	0.3486	1	0.5854	0.3486	hypothetical protein			uncharacterized or unknown
S340_00220	1	0.9879	0.6016	0	0	0	0	0	0	0.9598	0.9819	0.4909	0.664	0.9638	0.9638	0.3481	0.3481	0.4386	0.1783	0.2515	0.3682	putative short-chain dehydrogenase/reductase family protein			putative short-chain dehydrogenase/reductase family protein	COG0300	Short-chain dehydrogenase	R	R	PF00106.25	short chain dehydrogenase
S340_00230	1	1	0.1896	0	0	0	0	0	0	0.9722	1	0.5667	0.9028	0.9653	0.9722	0	0	0.2597	0	0.6528	0.4868	hypothetical protein			uncharacterized or unknown	COG1502	Phosphatidylserine/phosphatidylglycerophosphate/cardiolipin synthase or related enzyme	I	I
S340_00240	1	1	0.5344	0.2334	0.2346	0.218	0.2192	0.2204	0.2204	0.7938	0.9953	0.3069	0.564	0.6517	0.6517	0	0	0.1623	0.5261	0.1908	0.436	cardiolipin synthetase	K06131	clsA_B; cardiolipin synthase A/B [EC:2.7.8.-]	cardiolipin synthetase	COG1502	Phosphatidylserine/phosphatidylglycerophosphate/cardiolipin synthase or related enzyme	I	I	PF13091.6	PLD-like domain
S340_00250	1	0.9871	0.9871	0.0775	0	0.1693	0.178	0.178	0.178	0.4806	1	0.3204	0.6047	0.8992	0.9922	0.1682	0.1682	0.2687	0.3824	0.3643	0.2972	TetR family transcriptional regulator			TetR family transcriptional regulator	COG1309	DNA-binding transcriptional regulator, AcrR family	K	K	PF14278.6	Transcriptional regulator C-terminal region
S340_00260	1	1	0.0971	0	0	0.6824	0.6767	0.6751	0.6751	0.5584	0.9053	0.2269	0.7339	0.8408	0.9469	0.1118	0.1118	0.4294	0.1967	0.4335	0.2335	myosin-cross-reactive antigen	K10254	ohyA; oleate hydratase [EC:4.2.1.53]	myosin-cross-reactive antigen	COG4716	Myosin-crossreactive antigen (function unknown)	S	S	PF06100.11	MCRA family
S340_00270	0.7551	0.7277	0.5446	0.3089	0.4325	0.3707	0.3524	0.3501	0.3387	0.3295	0.627	0.2815	0.3959	0.54	0.54	0.1938	0.1938	0.3593	0.5034	0.6796	0.2204	flagellin protein FliB			flagellin protein FliB (fliB(S)_1)	COG1344|COG1344	Flagellin and related hook-associated protein FlgL|Flagellin and related hook-associated protein FlgL	N	N
S340_00280	1	0.9848	0.9848	0	0.1171	0	0	0	0	0.9924	0.9924	0.5779	0.6084	0.8555	0.9658	0	0	0.1156	0.1125	0.2989	0	flavodoxin			flavodoxin	COG0716	Flavodoxin	C	C	PF12682.7	Flavodoxin
S340_00290	1	0.9019	0.9019	0	0	0	0	0	0	0.9259	0.9259	0	0.4852	0.3926	0.7991	0	0	0.7343	0.9167	0	0	hypothetical protein			uncharacterized or unknown	COG0716	Flavodoxin	C	C
S340_00300	1	0.9655	0.4943	0	0.1092	0	0	0	0	0.8851	0.9655	0.5632	0.9387	0.977	0.977	0.1962	0.1962	0.1889	0.6245	0.6897	0.118	hypothetical protein			uncharacterized or unknown					PF14358.6	Domain of unknown function (DUF4405)
S340_00310	1	0.9818	0.9818	0	0	0	0	0	0	0	0.9576	0.8788	0.9758	0.3242	0.3782	0	0	0	1	0.5697	0	hypothetical protein			uncharacterized or unknown
S340_00320	1	1	1	0.176	0.1891	0.1661	0.1842	0.1842	0.1842	0.847	0.8569	0.4342	0.5345	0.9293	0.9293	0.1645	0.1645	0	0.7434	0.4951	0.1924	alpha/beta hydrolase fold protein			alpha/beta hydrolase fold protein	COG2267	Lysophospholipase, alpha-beta hydrolase superfamily	I	I	PF12146.8	Serine aminopeptidase, S33
S340_00330	1	0.9936	0.9936	0	0.0756	0.0848	0.0756	0.0748	0.0748	0.3803	0.8846	0.4551	0.6389	0.6688	0.6987	0.2	0.2	0.4893	0.7479	0.2041	0.5491	Nitroreductase family protein			Nitroreductase family protein	COG0778	Nitroreductase	C	C	PF14512.6	Putative TM nitroreductase
S340_00340	1	0.6364	0.4991	0.3979	0.4031	0.3431	0.3585	0.3585	0.3585	0.53	1	0.6947	0.9571	0.9657	1	0	0	0.2024	0.8696	0.7479	0.2573	MerR family transcriptional regulator			MerR family transcriptional regulator	COG0656	Aldo/keto reductase, related to diketogulonate reductase	Q	Q	PF00248.21	Aldo/keto reductase family
S340_00350	1	0.9861	0.9826	0.4199	0.4024	0.3519	0.3502	0.3502	0.3502	0.9199	0.9948	0.3345	0.4686	0.9861	0.6063	0	0	0.3606	0.4216	0.8084	0.0913	MerR family transcriptional regulator			MerR family transcriptional regulator	COG0656	Aldo/keto reductase, related to diketogulonate reductase	Q	Q	PF00248.21	Aldo/keto reductase family
S340_00360	1	0.9974	0.9974	0.0938	0.0828	0.1431	0.1482	0.1472	0.1472	0.9231	0.9974	0.5795	0.7641	0.8103	0.8103	0.2421	0.2421	0.6923	0.7077	0.2795	0.2564	TetR family transcriptional regulator			TetR family transcriptional regulator	COG1309	DNA-binding transcriptional regulator, AcrR family	K	K	PF14278.6	Transcriptional regulator C-terminal region
S340_00370	1	0.9947	0.4909	0.0366	0.0335	0	0	0	0	0.7485	0.9985	0.2893	0.5151	0.9607	0.9985	0.1941	0.1941	0.0937	0.6329	0.2742	0.0906	exporter of the RND superfamily protein	K07003	uncharacterized protein	exporter of the RND superfamily protein	COG1033|COG1033	Predicted exporter protein, RND superfamily|Predicted exporter protein, RND superfamily	R	R	PF03176.15	MMPL family
S340_00380	1	0.9845	0.5587	0.038	0.0377	0.0317	0.0341	0.0347	0.0347	0.3178	0.9456	0.3372	0.8073	0.8524	0.9378	0.1282	0.1282	0.3924	0.2984	0.7047	0.216	chromosome segregation protein			chromosome segregation protein	COG1511	Uncharacterized membrane protein YhgE, phage infection protein (PIP) family	S	S
S340_00390	1	0.9895	0.9895	0.0815	0.099	0.0808	0.0895	0.0895	0.0895	0.4668	0.993	0.1717	0.6521	0.8444	0.9948	0.2745	0.2745	0.3479	0.4283	0.528	0	agmatinase	K01476	E3.5.3.1; arginase [EC:3.5.3.1]	agmatinase	COG0010	Arginase family enzyme	E	E	PF00491.21	Arginase family
S340_00400	1	1	1	0	0	0.1007	0.1048	0.1048	0.1048	0.6735	1	0.8265	1	0.5646	0.9286	0	0	0.102	0.6463	0.6259	0.3946	hypothetical protein			uncharacterized or unknown
S340_00410	1	1	0.7018	0.207	0.207	0.2105	0.1982	0.1982	0.1982	0.8667	0.9842	0.4298	0.7667	1	1	0	0	0.6193	0.9298	0.3018	0.1479	hypothetical protein			uncharacterized or unknown	COG1284	Uncharacterized membrane-anchored protein YitT, contains DUF161 and DUF2179 domains	S	S	PF02588.15	Uncharacterised 5xTM membrane BCR, YitT family COG1284
S340_00420	1	0.9947	0.993	0	0.0278	0.0292	0.033	0.033	0.033	0.8925	0.9877	0.2599	0.6458	0.9172	0.9542	0	0	0.1612	0.7982	0.6881	0.1101	alpha amylase	K01182	IMA; oligo-1,6-glucosidase [EC:3.2.1.10]	alpha amylase	COG0366	Glycosidase	G	G	PF00128.24	Alpha amylase, catalytic domain
S340_00430	1	0.9953	0.9953	0	0.03	0	0	0	0	0.4209	0.8332	0.3355	0.8218	0.8872	0.9251	0.1886	0.1886	0.1867	0.909	0.4028	0.1175	4-alpha-glucanotransferase	K00705	malQ; 4-alpha-glucanotransferase [EC:2.4.1.25]	4-alpha-glucanotransferase	COG1640	4-alpha-glucanotransferase	G	G	PF02446.17	4-alpha-glucanotransferase
S340_00440	1	0.9956	0.3749	0.0218	0.0201	0	0.0224	0.0227	0.0227	0.8144	0.9868	0.0922	0.5254	0.9567	0.9944	0.1824	0.1824	0.2276	0.4878	0.3179	0.0539	glycogen phosphorylase	K00688	PYG; glycogen phosphorylase [EC:2.4.1.1]	glycogen phosphorylase (glgP)	COG0058	Glucan phosphorylase	G	G	PF00343.20	Carbohydrate phosphorylase
S340_00450	1	0.9957	0.4316	0.0231	0.0247	0.0228	0	0	0.0231	0.554	0.982	0.2305	0.7507	0.7867	0.7875	0.0707	0.0707	0.0778	0.812	0.4712	0.1318	Alpha-1,6-glucosidases, pullulanase-type	K01200	pulA; pullulanase [EC:3.2.1.41]	Alpha-1,6-glucosidases, pullulanase-type	COG1523	Pullulanase/glycogen debranching enzyme	G	G	PF00128.24	Alpha amylase, catalytic domain
S340_00460	1	0.9985	0.9985	0.024	0.0349	0	0.0293	0.0293	0.0293	0.9136	0.9811	0.1314	0.3145	0.9593	0.9775	0.0705	0.0705	0.1431	0.573	0.3682	0.1213	glycogen debranching protein			glycogen debranching protein	COG3408	Glycogen debranching enzyme (alpha-1,6-glucosidase)	G	G	PF06202.14	Amylo-alpha-1,6-glucosidase
S340_00470	1	0.9943	0.9943	0	0	0	0.04	0.04	0.04	0.8707	0.9966	0.5824	0.6888	0.9897	0.9897	0.2071	0.2071	0.2208	0.389	0.516	0.2346	Maltose/maltodextrin-binding protein precursor	K15770	cycB; arabinogalactan oligomer / maltooligosaccharide transport system substrate-binding protein	Maltose/maltodextrin-binding protein precursor (malX)	COG2182	Maltose-binding periplasmic protein MalE	G	G	PF13416.6	Bacterial extracellular solute-binding protein
S340_00480	1	1	1	0.1134	0.1332	0.1106	0.1161	0.1161	0.1161	0.8904	1	0.8836	1	0.8699	0.9966	0	0	0.3205	0.1147	0.9932	0.2558	hypothetical protein			uncharacterized or unknown
S340_00490	1	0.9993	0.5867	0.0282	0.0563	0.0521	0.0504	0.0504	0.0504	0.8822	0.9956	0.2897	0.9056	0.9071	0.9656	0.1405	0.1405	0.1331	0.3906	0.316	0.1683	ABC-type sugar transport systems, permease components	K15771	ganP; arabinogalactan oligomer / maltooligosaccharide transport system permease protein	ABC-type sugar transport systems, permease components (malF)	COG1175|COG1196	ABC-type sugar transport system, permease component|Chromosome segregation ATPase	D|G	D|G	PF00528.22	Binding-protein-dependent transport system inner membrane component
S340_00500	1	0.9966	0.5845	0	0.1009	0.099	0.0962	0.0962	0.0962	0.2103	0.9879	0.5655	0.6603	0.9948	0.9948	0.1714	0.1714	0.2448	0.2672	0.1628	0.4707	carbohydrate ABC transporter permease	K15772	ganQ; arabinogalactan oligomer / maltooligosaccharide transport system permease protein	carbohydrate ABC transporter permease	COG3833	ABC-type maltose transport system, permease component	G	G	PF00528.22	Binding-protein-dependent transport system inner membrane component
S340_00510	1	0.9972	0.9972	0.1794	0.4618	0.4631	0.459	0.459	0.4604	0.8303	0.9958	0.6579	0.9318	0.9638	1	0.1334	0.1334	0.153	0.4826	0.5508	0.1613	sugar ABC transporter ATP-binding protein	K10112	msmX; multiple sugar transport system ATP-binding protein	sugar ABC transporter ATP-binding protein	COG3842	ABC-type Fe3+/spermidine/putrescine transport systems, ATPase components	E	E	PF00005.27	ABC transporter
S340_00520	1	0.9888	0.9888	0.1119	0.4664	0.4627	0.4552	0.4552	0.4552	0.4142	0.8619	0.5672	0.8209	0.9888	0.9888	0.3608	0.3608	0.3362	1	0.5784	0	transporter	K08978	TC.BAT1; bacterial/archaeal transporter family protein	transporter	COG2510	Uncharacterized membrane protein	S	S	PF00892.20	EamA-like transporter family
S340_00530	1	0.9699	0.9699	0.1797	0	0	0	0	0	0.2895	0.9887	0.7218	0.7669	0.8195	0.9699	0.291	0.291	0.6015	0.8045	0.2056	0.1955	hypothetical protein			uncharacterized or unknown
S340_00540	1	1	1	0	0	0	0	0	0	1	1	0.3857	0.5737	0.3857	0.9486	0	0	0.8552	1	0	0	hypothetical protein			uncharacterized or unknown
S340_00550	1	1	1	0.2569	0.2529	0	0.2716	0.2716	0.2716	0.7745	1	0.4186	0.8265	0.4157	0.4157	0.4	0.4	0.4225	0.4343	0.351	0.3775	hypothetical protein			uncharacterized or unknown
S340_00560	0.5465	0.692	0.3655	0.3519	0.4518	0.3959	0.3909	0.3739	0.3858	0.445	0.6531	0.3283	0.3824	0.6836	0.692	0.0997	0.0997	0.2572	0.3993	0.5364	0.203	flagellin protein FliB	K02406	fliC; flagellin	flagellin protein FliB (fliB(S)_2)	COG1344|COG1344	Flagellin and related hook-associated protein FlgL|Flagellin and related hook-associated protein FlgL	N	N	PF00700.21	Bacterial flagellin C-terminal helical region
S340_00570	0.2496	1	1	0	0.2	0.2084	0	0	0	0.9695	0.9695	0.5435	0.9084	0.9771	0.9771	0.2878	0.2878	0	0	0.2351	0.5321	hypothetical protein			uncharacterized or unknown
S340_00580	0	1	1	0	0	0	0	0	0	0.9285	0.9285	0.8383	0.9285	1	1	0	0	0	0	0.9285	0.8989	hypothetical protein			uncharacterized or unknown
S340_00590	0.0727	0.587	0.4885	0	0.0686	0.0759	0.0784	0.0751	0.0751	0.348	0.5157	0.2662	0.4969	0.5157	0.5157	0.1994	0.1994	0.2027	0.1784	0.1994	0.1382	Glutamyl endopeptidase precursor			Glutamyl endopeptidase precursor (sspA)					PF13365.6	Trypsin-like peptidase domain
S340_00600	0.1329	0.9808	0.5208	0.2917	0.1463	0.2866	0.2684	0.2684	0.2684	0.9744	0.9808	0.5208	0.7827	0.9744	0.9744	0.1955	0.1955	0.5112	0.7987	0.6326	0.508	serine protease splA			serine protease splA (splA)	COG3591	V8-like Glu-specific endopeptidase	E	E	PF13365.6	Trypsin-like peptidase domain
S340_00610	1	0.9788	0.9788	0.0457	0.2574	0.0801	0.0632	0.0491	0.0491	0.5926	0.9788	0.3395	0.9576	0.7836	0.8982	0.1079	0.1079	0.7836	0.2093	0.8699	0.2277	hypothetical protein			uncharacterized or unknown					PF10925.8	Protein of unknown function (DUF2680)
S340_00620	1	0.9923	0.9923	0.0858	0	0.0651	0.0672	0.0672	0.0672	0.6852	0.9923	0.2668	0.881	1	1	0.147	0.147	0.4069	0.595	0.3359	0.1182	hypothetical protein			uncharacterized or unknown
S340_00630	1	0.9854	0.4708	0.1474	0	0	0.1095	0	0	0.3485	0.9781	0.312	0.3416	0.9854	0.9891	0.6022	0.6022	0.4051	0.9088	0.2292	0.2307	hypothetical protein			uncharacterized or unknown
S340_00640	1	1	1	0.1218	0.0917	0.0877	0.0934	0.0934	0.0934	0.9167	1	0.2819	0.5466	0.9436	0.9436	0.1235	0.1235	0.3186	0.8971	0.2275	0.1444	hypothetical protein			uncharacterized or unknown
S340_00650	1	1	1	0.2731	0	0	0	0	0	0.7029	1	0.504	0.6571	0.96	0.96	0.3806	0.3806	0.3234	0.8457	0.9657	0.8171	hypothetical protein			uncharacterized or unknown
S340_00660	1	0.982	0.9521	0	0	0	0	0	0	0.8383	0.982	0	0.8563	0.982	0.982	0	0	0.3988	0.5653	0.4174	0	hypothetical protein			uncharacterized or unknown
S340_00670	1	1	1	0.1564	0.1533	0.1451	0.1481	0.1481	0.1481	0.5442	1	0.3004	0.7716	0.9383	0.9465	0.1002	0.1002	0.2377	0.4877	0.534	0.1924	sensor signal transduction histidine kinase			sensor signal transduction histidine kinase	COG2770|COG5002	HAMP domain|Signal transduction histidine kinase	T	T	PF02518.26	Histidine kinase-, DNA gyrase B-, and HSP90-like ATPase
S340_00680	1	0.9955	0.9955	0.3596	0.391	0.4157	0.409	0.4067	0.4067	0.7056	0.9955	0.3011	0.9124	0.7978	0.7978	0.0822	0.0822	0.2315	0.8045	0.564	0.236	two component heavy metal response transcriptional regulator			two component heavy metal response transcriptional regulator	COG0745	DNA-binding response regulator, OmpR family, contains REC and winged-helix (wHTH) domain	K|T	K|T	PF00072.24	Response regulator receiver domain
S340_00690	1	0.5676	0.5676	0.1892	0.1928	0.2108	0.2072	0.2072	0.2072	0.8036	0.9874	0.3712	0.8631	0.5063	0.5063	0.1838	0.1838	0.1694	0.6667	0.6991	0.2577	DNA internalization-related competence protein ComEC/Rec2			DNA internalization-related competence protein ComEC/Rec2	COG2333	Metal-dependent hydrolase, beta-lactamase superfamily II	R	R	PF00753.27	Metallo-beta-lactamase superfamily
S340_00700	1	1	1	0.2919	0.3213	0.31	0.3167	0.319	0.319	1	1	0.5136	0.9819	1	1	0.21	0.21	0.3507	0.5023	0.9072	0.8507	two component transcriptional regulator			two component transcriptional regulator	COG0745	DNA-binding response regulator, OmpR family, contains REC and winged-helix (wHTH) domain	K|T	K|T	PF00072.24	Response regulator receiver domain
S340_00710	1	0.996	0.9929	0.0381	0.0568	0.0588	0.058	0.058	0.058	0.8848	0.9909	0.302	0.4929	0.9424	0.9687	0.2687	0.2687	0.1869	0.7232	0.5424	0.299	ABC transporter periplasmic glycine betaine/choline-binding (lipo)protein	K05845	opuC; osmoprotectant transport system substrate-binding protein	ABC transporter periplasmic glycine betaine/choline-binding (lipo)protein	COG1174|COG1732	ABC-type proline/glycine betaine transport system, permease component|Periplasmic glycine betaine/choline-binding (lipo)protein of an ABC-type transport system (osmoprotectant binding protein)	M|E	M|E	PF04069.12	Substrate binding domain of ABC-type glycine betaine transport system
S340_00720	1	1	0.5167	0.3431	0.341	0.3285	0.3326	0.3326	0.3347	0.7824	1	0.2406	0.9121	0.9895	0.9979	0.1941	0.1941	0.2406	0.364	0.4665	0.4812	ABC transporter-like protein	K05847	opuA; osmoprotectant transport system ATP-binding protein [EC:7.6.2.9]	ABC transporter-like protein	COG1125	ABC-type proline/glycine betaine transport system, ATPase component	E	E	PF00005.27	ABC transporter
S340_00730	1	1	1	0.3295	0.4538	0.3439	0.3092	0.3092	0.3092	0.9884	0.9913	0.2627	0.9827	0.9855	0.9855	0	0	0.5925	0.9769	0.2205	0.8208	putative antimicrobial peptide ABC transporter ATPase			putative antimicrobial peptide ABC transporter ATPase
S340_00740	1	1	1	0.5809	0.6838	0.5865	0.5931	0.5931	0.5931	0.8569	0.9738	0.6773	0.869	0.9822	0.9981	0.0908	0.0908	0.1188	0.392	0.3405	0.1254	aminopeptidase			aminopeptidase	COG2234	Zn-dependent amino- or carboxypeptidase, M28 family	O	O	PF04389.17	Peptidase family M28
S340_00750	1	1	0.6139	0.7417	0.7861	0.7583	0.7639	0.7639	0.7639	0.5028	0.9944	0.3361	0.7083	0.6056	0.9778	0	0	0.2761	0.8222	0.4694	0.6361	peptidyl-prolyl cis-trans isomerase	K03768	PPIB; peptidyl-prolyl cis-trans isomerase B (cyclophilin B) [EC:5.2.1.8]	peptidyl-prolyl cis-trans isomerase	COG0652	Peptidyl-prolyl cis-trans isomerase (rotamase) - cyclophilin family	O	O	PF00160.21	Cyclophilin type peptidyl-prolyl cis-trans isomerase/CLD
S340_00760	1	0.9931	0.8962	0.7631	0.83	0.7946	0.8008	0.8008	0.8008	0.7923	0.9938	0.2515	0.5654	0.9846	0.9962	0	0	0.2185	0.4715	0.22	0.18	threonyl-tRNA synthetase	K01868	TARS; threonyl-tRNA synthetase [EC:6.1.1.3]	threonyl-tRNA synthetase (thrS)	COG0441	Threonyl-tRNA synthetase	J	J	PF00587.25	tRNA synthetase class II core domain (G, H, P, S and T)
S340_00770	1	1	0.432	0.9171	0.9337	0.895	0.9171	0.9171	0.9171	0.5083	1	0.9116	0.9558	0.9669	0.9834	0	0	0.8232	1	1	0	molecular chaperone GroES	K04078	groES; chaperonin GroES	molecular chaperone GroES (groES)	COG0234	Co-chaperonin GroES (HSP10)	O	O	PF00166.21	Chaperonin 10 Kd subunit
S340_00780	1	0.9981	0.8674	0.9191	0.96	0.9318	0.9288	0.925	0.9288	0.4903	1	0.5731	0.9474	0.9532	0.963	0.0912	0.0912	0.7047	0.6033	0.463	0.0949	chaperonin GroEL	K04077	groEL; chaperonin GroEL	chaperonin GroEL (groEL)	COG0459	Chaperonin GroEL (HSP60 family)	O	O	PF00118.24	TCP-1/cpn60 chaperonin family
S340_00790	1	0.9984	0.9984	0.5595	0.7113	0.6232	0.6183	0.6183	0.6183	0.9918	1	0.3116	0.8858	0.9984	0.9984	0.1476	0.1476	0.2561	0.5579	0.2969	0.1713	methyl-accepting chemotaxis protein without membrane domain protein	K03406	mcp; methyl-accepting chemotaxis protein	methyl-accepting chemotaxis protein without membrane domain protein	COG0840	Methyl-accepting chemotaxis protein	T|N	T|N	PF00015.21	Methyl-accepting chemotaxis protein (MCP) signalling domain
S340_00800	1	0.9804	0.9804	0.7137	0.8	0.6706	0.7098	0.7098	0.7098	0.7725	0.9804	0.6667	0.8	0.9725	0.9725	0	0	0.3851	0.3506	0.1298	0.16	general secretion pathway protein G	K02456	gspG; general secretion pathway protein G	general secretion pathway protein G					PF07963.12	Prokaryotic N-terminal methylation motif
S340_00810	1	0.9686	0.9686	0.2047	0.6682	0.5919	0.6054	0.6099	0.6099	0.9843	0.991	0.5942	0.6704	0.7758	0.8857	0.1605	0.1605	0.0673	0.7848	0.3206	0	type IV leader peptidase family protein			type IV leader peptidase family protein
S340_00820	1	1	1	0.8925	0.931	0.9005	0.9117	0.9117	0.9117	0.9502	1	0.3435	0.9422	0.9759	1	0	0	0.6083	0.7592	0.8491	0.2151	peptide ABC transporter permease	K02033	ABC.PE.P; peptide/nickel transport system permease protein	peptide ABC transporter permease (oppB)	COG0601	ABC-type dipeptide/oligopeptide/nickel transport system, permease component	E|P	E|P	PF00528.22	Binding-protein-dependent transport system inner membrane component
S340_00830	1	1	0.6439	0.772	0.8319	0.8087	0.8053	0.8053	0.8053	0.8303	0.8536	0.4809	0.6955	0.8469	0.8469	0.1609	0.1609	0.1295	0.4908	0.4709	0.4576	peptide ABC transporter permease	K02034	ABC.PE.P1; peptide/nickel transport system permease protein	peptide ABC transporter permease	COG1173	ABC-type dipeptide/oligopeptide/nickel transport system, permease component	E|P	E|P	PF00528.22	Binding-protein-dependent transport system inner membrane component
S340_00840	1	0.9907	0.9351	0.7944	0.8563	0.8037	0.7944	0.7852	0.7929	0.9907	0.9892	0.6028	0.8315	0.8068	0.8563	0.0702	0.0702	0.7991	0.2875	0.3168	0.17	oligopeptide/dipeptide ABC transporter ATP-binding protein	K02031	ABC.PE.A; peptide/nickel transport system ATP-binding protein	oligopeptide/dipeptide ABC transporter ATP-binding protein	COG0444	ABC-type dipeptide/oligopeptide/nickel transport system, ATPase component	E|P	E|P	PF00005.27	ABC transporter
S340_00850	1	1	0.8495	0.8034	0.8802	0.8065	0.8187	0.8218	0.8218	0.6621	1	0.6452	0.8172	0.9785	0.9785	0.0786	0.0786	0.4455	0.3287	0.6544	0.2488	peptide ABC transporter ATPase			peptide ABC transporter ATPase (oppF6)	COG4608	ABC-type oligopeptide transport system, ATPase component	E	E	PF00005.27	ABC transporter
S340_00860	1	0.9992	0.877	0.718	0.769	0.6954	0.6845	0.6854	0.6854	0.8711	0.9933	0.2427	0.4059	0.9448	0.9448	0.1381	0.1381	0.436	0.8812	0.7799	0.2678	family 5 extracellular solute-binding protein	K02035	ABC.PE.S; peptide/nickel transport system substrate-binding protein	family 5 extracellular solute-binding protein	COG0747	ABC-type transport system, periplasmic component	E	E	PF00496.22	Bacterial extracellular solute-binding proteins, family 5 Middle
S340_00870	1	0.9958	0.9958	0.6771	0.7864	0.6856	0.6856	0.6856	0.6856	0.9551	0.9958	0.1898	0.6856	0.9907	0.9907	0.0992	0.0992	0.2288	0.4941	0.5695	0.1729	ABC transporter substrate-binding protein	K02035	ABC.PE.S; peptide/nickel transport system substrate-binding protein	ABC transporter substrate-binding protein	COG0747	ABC-type transport system, periplasmic component	E	E	PF00496.22	Bacterial extracellular solute-binding proteins, family 5 Middle
S340_00880	1	1	1	0.8346	0.8793	0.7612	0.7612	0.7612	0.7612	0.5879	0.9659	0.5433	0.8661	1	1	0	0	0.1911	1	0	0.2651	dipicolinic acid synthetase subunit B	K06411	spoVFB; dipicolinate synthase subunit B	dipicolinic acid synthetase subunit B	COG0452	Phosphopantothenoylcysteine synthetase/decarboxylase	H	H	PF02441.19	Flavoprotein
S340_00890	1	0.9937	0.9937	0.6572	0.6981	0.6006	0.6101	0.6101	0.6101	0.9371	1	0.5975	0.8994	0.9214	0.934	0.2884	0.2884	0	0.8239	0.3075	0.2871	dihydrofolate reductase	K00287	DHFR; dihydrofolate reductase [EC:1.5.1.3]	dihydrofolate reductase	COG0262	Dihydrofolate reductase	H	H	PF00186.19	Dihydrofolate reductase
S340_00900	1	0.9965	0.9965	0.8024	0.8864	0.7955	0.7937	0.7937	0.7937	0.3269	0.9965	0.1731	0.8094	0.993	0.993	0.1748	0.1748	0.6364	0.6399	0.3969	0.2483	thymidylate synthase	K00560	thyA; thymidylate synthase [EC:2.1.1.45]	thymidylate synthase	COG0207	Thymidylate synthase	F	F	PF00303.19	Thymidylate synthase
S340_00910	1	0.9968	0.9968	0.6462	0.7458	0.6578	0.6568	0.6568	0.6568	0.8994	1	0.2892	0.8835	0.9608	0.9979	0.0591	0.0591	0.1896	0.3083	0.3167	0.2373	rhamnulokinase	K00848	rhaB; rhamnulokinase [EC:2.7.1.5]	rhamnulokinase (rhaB)	COG1070	Sugar (pentulose or hexulose) kinase	G	G	PF00370.21	FGGY family of carbohydrate kinases, N-terminal domain
S340_00920	1	0.9941	0.9941	0.7271	0.7743	0.618	0.6224	0.618	0.618	0.7124	1	0.2965	0.7227	0.9764	0.9941	0.1289	0.1289	0.2891	0.2227	0.6091	0.1347	aldo/keto reductase			aldo/keto reductase	COG0667	Predicted oxidoreductase (related to aryl-alcohol dehydrogenase)	R	R	PF00248.21	Aldo/keto reductase family
S340_00930	1	0.9987	0.9987	0.6492	0.7406	0.6492	0.6801	0.6801	0.6801	0.9261	0.9987	0.3656	0.8589	0.9866	0.9866	0.1305	0.1305	0.2608	0.5336	0.4449	0.3132	putative permease			putative permease	COG0628	Predicted PurR-regulated permease PerM	R	R	PF01594.16	AI-2E family transporter
S340_00940	1	0.9959	0.5453	0.4846	0.6246	0.432	0.4503	0.4496	0.4496	0.7599	0.9539	0.3269	0.5999	0.9953	0.9953	0.0334	0.0334	0.0997	0.5219	0.4561	0.0621	putative FHA domain containing protein	K03466	ftsK; DNA segregation ATPase FtsK/SpoIIIE, S-DNA-T family	putative FHA domain containing protein	COG1674|COG1674	DNA segregation ATPase FtsK/SpoIIIE and related proteins|DNA segregation ATPase FtsK/SpoIIIE and related proteins	D	D	PF01580.18	FtsK/SpoIIIE family
S340_00950	1	1	1	0.5939	0.7439	0.5634	0.5774	0.5774	0.5774	1	1	0.5494	1	1	1	0	0	0.9268	0.6951	0.811	0	hypothetical protein			uncharacterized or unknown
S340_00960	1	0.99	0.6687	0.0333	0.597	0.4657	0.4637	0.4637	0.4637	0.9811	0.9881	0.3831	0.9622	0.7303	0.9085	0.1254	0.1254	0.1532	0.2846	0.2647	0.0652	hypothetical protein			uncharacterized or unknown
S340_00970	1	0.9951	0.9951	0.4815	0.7852	0.6667	0.6864	0.6864	0.6864	0.6617	0.9951	0.1901	0.2121	0.9827	0.9827	0	0	0.4667	0.9012	0.6765	0.2765	cytidylate kinase			cytidylate kinase	COG1102	Cytidylate kinase	F	F	PF13189.6	Cytidylate kinase-like family
S340_00980	1	0.7307	0.6718	0.2839	0.4613	0.3406	0.3313	0.322	0.322	0.3839	0.6594	0.3282	0.4334	0.5232	0.5232	0.2409	0.2409	0.4644	0.4954	0.6966	0.2433	flagellin protein FliB			flagellin protein FliB (fliB(S)_3)	COG1344	Flagellin and related hook-associated protein FlgL	N	N
S340_00990	1	0	0	0	0.1615	0	0	0.6213	0	0	0	0	0	0	0	0	0	0	0	0	0	hypothetical protein			uncharacterized or unknown
S340_01000	1	0	0	0	0	0	0.4441	0.8182	0.4497	0	0	0	0	0	0	0	0	0	0	0	0	head morphogenesis protein			head morphogenesis protein	COG2369	Uncharacterized conserved protein, contains phage Mu gpF-like domain	S	S	PF03496.14	ADP-ribosyltransferase exoenzyme
S340_01010	1	0.5412	0.5541	0.4993	0.6297	0	0.2811	0.6216	0	0.4345	0.5257	0.323	0.4108	0.5101	0.5101	0.2209	0.2209	0.3203	0.4993	0.3568	0.2527	hypothetical protein			uncharacterized or unknown
S340_01020	1	0	0	0.5374	0	0	0.1478	0.9396	0.1478	0	0	0	0	0	0	0	0	0	0	0	0	hypothetical protein			uncharacterized or unknown
S340_01030	1	0.2098	0.2098	0.5073	0	0	0	0.935	0	0.2098	0.2098	0	0.2098	0.2098	0.2098	0	0	0	0.2098	0	0.2098	hypothetical protein			uncharacterized or unknown
S340_01040	1	0.2493	0	0.8088	0.1956	0.1926	0	0.9191	0	0	0.2603	0.2493	0.2493	0.2493	0.2493	0	0	0.2522	0.2375	0.2603	0.2265	hypothetical protein			uncharacterized or unknown
S340_01050	1	0.6724	0.513	0.8319	0	0.0287	0	0	0	0	0.682	0.4298	0.6516	0.5962	0.6759	0.1101	0.1101	0.2045	0.4038	0.2322	0.5364	TRAG family protein	K03205	virD4; type IV secretion system protein VirD4 [EC:7.4.2.8]	TRAG family protein	COG3505	Type IV secretory pathway, VirD4 component, TraG/TraD family ATPase	U	U	PF02534.14	Type IV secretory system Conjugative DNA transfer
S340_01060	1	0	0	0	0	0	0	0	0	0	0	0	0	0	0	0	0	0	0	0	0	hypothetical protein			uncharacterized or unknown
S340_01070	1	0	0	0	0.177	0	0	0	0	0	0	0	0	0	0	0	0	0	0	0	0	hypothetical protein			uncharacterized or unknown
S340_01080	1	0.4261	0.4261	0.0904	0.4765	0.0536	0.4452	0.0923	0.0923	0.3809	0.4122	0.3774	0.3896	0.3652	0.4261	0	0	0.0883	0.3374	0.3496	0.1045	Site-specific recombinase XerD			Site-specific recombinase XerD	COG0582	Integrase	L|X	L|X	PF00589.22	Phage integrase family
S340_01090	0.1211	0.2943	0.9679	0.1154	0.1225	0.1071	0.5179	0.1182	0.1225	0	0.2943	0.1264	0.1664	0.1829	0.2793	0	0	0	0.1621	0.2914	0.245	hypothetical protein			uncharacterized or unknown
S340_01100	0.979	0.9962	0.9962	0.1746	0.6195	0.1105	0.5851	0.1516	0.1516	0.6673	0.9828	0.7553	0.8031	0.7036	0.7036	0.0669	0.0669	0.173	0.4723	0.6348	0.4359	putative phage integrase			putative phage integrase	COG0582	Integrase	L|X	L|X	PF00589.22	Phage integrase family
S340_01110	1	1	1	0	0.2205	0	0	0	0	1	1	0.2436	0.7342	0.9402	0.9658	0	0	0.7573	0.2564	0.5598	0.2735	hypothetical protein			uncharacterized or unknown
S340_01120	1	0.9789	0.9789	0.238	0.2495	0.2322	0.2361	0.2342	0.2342	0.8676	0.9981	0.4031	0.666	0.9808	0.9808	0.1958	0.1958	0.3992	0.6372	0.4568	0.1841	ABC transporter-like protein	K02013	ABC.FEV.A; iron complex transport system ATP-binding protein [EC:7.2.2.-]	ABC transporter-like protein	COG1120	ABC-type cobalamin/Fe3+-siderophores transport system, ATPase component	H|P	H|P	PF00005.27	ABC transporter
S340_01130	1	0.9974	0.9974	0	0	0.3912	0.0469	0.0469	0.0469	0.965	1	0.3679	0.8925	1	1	0	0	0.307	0.6956	0.9456	0.3057	macrolide glycosyltransferase			macrolide glycosyltransferase (mgt)	COG1819	UDP:flavonoid glycosyltransferase YjiC, YdhE family	G	G	PF00201.18	UDP-glucoronosyl and UDP-glucosyl transferase
S340_01140	1	0.9694	0.9694	0.0997	0.1126	0.1153	0.1153	0.1153	0.1153	0.9558	0.9898	0.3354	0.7925	0.9932	0.9932	0	0	0	0.568	0	0.4932	hypothetical protein			uncharacterized or unknown
S340_01150	1	1	0.7573	0.0922	0	0	0	0	0	0.767	1	0.2903	0.9806	0.9806	0.9806	0	0	0	0.3786	0.278	0	Cupin domain protein			Cupin domain protein	COG0662	Mannose-6-phosphate isomerase, cupin superfamily	G	G	PF07883.11	Cupin domain
S340_01160	1	0.9868	0.9868	0.164	0.6272	0.5526	0.5482	0.5482	0.5482	0.8026	1	0.4825	0.5658	0.8991	0.9825	0	0	0.5395	0.5746	0	0.3193	hypothetical protein			uncharacterized or unknown
S340_01170	1	0.9698	0.9698	0.0766	0.4282	0.3829	0.3804	0.3728	0.3728	0.9597	0.9597	0	0.2872	0.9647	0.9647	0	0	0.3023	0.9018	0.5793	0.129	hypothetical protein			uncharacterized or unknown
S340_01180	1	1	1	0.1793	0.1843	0.1724	0.1793	0.1793	0.1793	1	1	0.3604	0.5991	1	1	0.3673	0.3673	0.9263	0.6406	0.9724	0.2945	transcriptional regulator			transcriptional regulator	COG1396	Transcriptional regulator, contains XRE-family HTH domain	K	K	PF12844.7	Helix-turn-helix domain
S340_01190	1	0.9825	0.9825	0	0	0	0	0.1445	0.1445	0.5895	0.9913	0.6114	0.7205	0.9782	0.9782	0.4035	0.4035	0.8996	1	0.8821	0	hypothetical protein			uncharacterized or unknown
S340_01200	0	0	0	0	0	0	0	0	0	0	0	0	0	0	0	0	0	0	0	0	0	transfer-messenger RNA, SsrA
S340_01210	1	0.9873	0.9873	0.8038	0.8386	0.788	0.8101	0.8101	0.8101	0.7278	0.9937	0.769	0.9937	0.8576	0.9873	0	0	0	0.943	0.8038	0.6741	SsrA-binding protein	K03664	smpB; SsrA-binding protein	SsrA-binding protein	COG0691	tmRNA-binding protein	O	O	PF01668.18	SmpB protein
S340_01220	1	0.9949	0.5341	0.6312	0.763	0.6594	0.6486	0.6464	0.6457	0.9536	0.9978	0.3812	0.8399	0.9949	0.9986	0.0709	0.0709	0.2203	0.2587	0.4188	0.2804	ribonuclease R	K12573	rnr; ribonuclease R [EC:3.1.13.1]	ribonuclease R (rnr)	COG0557	Exoribonuclease R	K	K	PF00773.19	RNB domain
S340_01230	1	1	1	0.8446	0.9257	0.7905	0.7905	0.7905	0.7905	0.9257	1	0.398	1	1	1	0	0	0.8716	1	1	0.4216	preprotein translocase subunit SecG	K03075	secG; preprotein translocase subunit SecG	preprotein translocase subunit SecG	COG1314	Preprotein translocase subunit SecG	U	U	PF03840.14	Preprotein translocase SecG subunit
S340_01240	1	0.9981	0.9981	0.7694	0.7926	0.7578	0.7578	0.7578	0.7578	0.9535	1	0.2461	0.7829	1	1	0.2868	0.2868	0.3488	0.6008	0.5194	0.3333	chorismate mutase	K00891	aroK; shikimate kinase [EC:2.7.1.71]	chorismate mutase	COG0703|COG1605	Shikimate kinase|Chorismate mutase	E	E	PF01202.22	Shikimate kinase
S340_01250	1	1	1	0.7576	0.7946	0.7508	0.7441	0.7441	0.7441	0.9933	1	0.2088	0.4007	0.569	0.9865	0	0	0.5791	0.7273	0.4613	0.4108	3-dehydroquinate dehydratase, type II	K03786	aroQ; 3-dehydroquinate dehydratase II [EC:4.2.1.10]	3-dehydroquinate dehydratase, type II	COG0757	3-dehydroquinate dehydratase	E	E	PF01220.19	Dehydroquinase class II
S340_01260	1	0.9947	0.9947	0.646	0.7522	0.6637	0.6549	0.6549	0.6549	0.3752	0.9133	0.8177	0.9611	0.9947	0.9982	0	0	0.0593	0.3575	0.5044	0.3186	shikimate 5-dehydrogenase	K00014	aroE; shikimate dehydrogenase [EC:1.1.1.25]	shikimate 5-dehydrogenase (aroE)	COG0169	Shikimate 5-dehydrogenase	E	E	PF08501.11	Shikimate dehydrogenase substrate binding domain
S340_01270	1	0.9976	0.564	0.9028	0.9277	0.9147	0.9384	0.9408	0.9408	0.6374	0.9882	0.3673	0.8507	0.9929	0.9976	0.1182	0.1182	0.4076	0.9597	0.3235	0.1528	enolase	K01689	ENO; enolase [EC:4.2.1.11]	enolase (eno)	COG0148	Enolase	G	G	PF00113.22	Enolase, C-terminal TIM barrel domain
S340_01280	1	1	0.5296	0.7401	0.7973	0.7119	0.7255	0.7255	0.7255	0.9622	0.9903	0.1659	0.4539	0.9884	0.9922	0.098	0.098	0.3288	0.3705	0.7119	0.0837	2,3-bisphosphoglycerate-independent phosphoglycerate mutase	K15633	gpmI; 2,3-bisphosphoglycerate-independent phosphoglycerate mutase [EC:5.4.2.12]	2,3-bisphosphoglycerate-independent phosphoglycerate mutase	COG0696	Phosphoglycerate mutase (BPG-independent, AlkP superfamily)	G	G	PF01676.18	Metalloenzyme superfamily
S340_01290	1	0.9882	0.4632	0.761	0.5462	0.5047	0.7578	0.7578	0.7571	0.7821	0.9929	0.2045	0.7821	0.9859	0.9859	0.1152	0.1152	0.2414	0.1787	0.4444	0.1324	phosphoglycerate kinase	K00927	PGK; phosphoglycerate kinase [EC:2.7.2.3]	phosphoglycerate kinase (pgk)	COG0126|COG0149	3-phosphoglycerate kinase|Triosephosphate isomerase	G	G	PF00162.19	Phosphoglycerate kinase
S340_01300	1	0.997	0.9379	0.8667	0.9167	0.8758	0.8864	0.8848	0.8848	0.9136	1	0.2348	0.7773	0.8606	0.8924	0.1435	0.1435	0.3652	0.3152	0.6348	0.3106	glyceraldehyde-3-phosphate dehydrogenase, type I	K00134	GAPDH; glyceraldehyde 3-phosphate dehydrogenase [EC:1.2.1.12]	glyceraldehyde-3-phosphate dehydrogenase, type I	COG0057	Glyceraldehyde-3-phosphate dehydrogenase/erythrose-4-phosphate dehydrogenase	G	G	PF02800.20	Glyceraldehyde 3-phosphate dehydrogenase, C-terminal domain
S340_01310	1	0.9899	0.9899	0.3322	0.4849	0.2718	0.2735	0.2735	0.2735	0.8607	0.9899	0.5168	0.943	0.9899	0.9899	0.1409	0.1409	0.2131	0.3641	0.5319	0	hypothetical protein			uncharacterized or unknown	COG1744	Basic membrane lipoprotein Med, periplasmic binding protein (PBP1-ABC) superfamily	M	M	PF02608.14	ABC transporter substrate-binding protein PnrA-like
S340_01320	1	0.9872	0.5178	0.4465	0.5121	0.5021	0.2068	0.2097	0.2097	0.8987	0.9957	0.3752	0.6519	0.9957	0.9957	0.2582	0.2582	0.6633	0.4251	0.1427	0	lipoprotein, bmp family	K07335	bmpA; basic membrane protein A and related proteins	lipoprotein, bmp family	COG1744	Basic membrane lipoprotein Med, periplasmic binding protein (PBP1-ABC) superfamily	M	M	PF02608.14	ABC transporter substrate-binding protein PnrA-like
S340_01330	1	0.9972	0.9972	0.5568	0.6364	0.4574	0.5	0.5	0.5	0.9773	0.9915	0.6278	0.9574	0.9972	1	0	0	0	0.9176	0.2386	0.1455	putative acetyltransferase			putative acetyltransferase	COG1670	Protein N-acetyltransferase, RimJ/RimL family	J|O	J|O	PF13302.7	Acetyltransferase (GNAT) domain
S340_01340	1	0.9967	0.9826	0.4861	0.7266	0.5999	0.6002	0.5624	0.6002	0.3409	0.9937	0.1867	0.445	0.711	0.9659	0.0508	0.0508	0.116	0.5887	0.7736	0.0597	beta-galactosidase	K01190	lacZ; beta-galactosidase [EC:3.2.1.23]	beta-galactosidase (lacZ)	COG3250|COG3250	Beta-galactosidase/beta-glucuronidase|Beta-galactosidase/beta-glucuronidase	G	G	PF02836.17	Glycosyl hydrolases family 2, TIM barrel domain
S340_01350	1	1	1	0.3898	0.5102	0.4614	0.4687	0.4687	0.4687	0.6928	0.8735	0.8133	0.9819	1	1	0	0	0	1	0.4175	0	hypothetical protein			uncharacterized or unknown
S340_01360	1	0.9979	0.9979	0.7116	0.8168	0.7032	0.7074	0.7074	0.7074	0.7747	1	0.2589	0.2821	0.9621	0.9684	0.1931	0.1931	0.6	0.3284	0.2947	0.2947	hypothetical protein			uncharacterized or unknown
S340_01370	1	0.9961	0.9961	0.6265	0.7451	0.6868	0.6673	0.6693	0.6693	0.9981	1	0.1543	0.6089	0.9786	0.9786	0.1829	0.1829	0.7237	0.5117	0.5019	0	amino acid ABC transporter ATP-binding protein	K23059	artP; arginine/lysine/histidine transporter system substrate-binding protein	amino acid ABC transporter ATP-binding protein	COG0834	ABC-type amino acid transport/signal transduction system, periplasmic component/domain	E|T	E|T	PF00497.20	Bacterial extracellular solute-binding proteins, family 3
S340_01380	1	1	1	0.8268	0.9098	0.861	0.8732	0.8732	0.8732	0.7317	1	0.539	0.9829	1	1	0.2198	0.2198	0.6122	0.5	0.9488	0.1615	glutamine ABC transporter permease/substrate-binding protein	K17077	artQ; arginine/lysine/histidine transport system permease protein	glutamine ABC transporter permease/substrate-binding protein (glnP)	COG0765	ABC-type amino acid transport system, permease component	E	E	PF00528.22	Binding-protein-dependent transport system inner membrane component
S340_01390	1	0.9957	0.9957	0.8211	0.8556	0.8082	0.819	0.819	0.819	0.7026	1	0.5151	0.9849	1	1	0.108	0.108	0.2823	0.8664	0.9246	0.3599	amino acid ABC transporter ATP-binding protein	K23060	artR; arginine/lysine/histidine transport system ATP-binding protein [EC:7.4.2.1]	amino acid ABC transporter ATP-binding protein	COG1126	ABC-type polar amino acid transport system, ATPase component	E	E	PF00005.27	ABC transporter
S340_01400	1	0.9931	0.3746	0.6426	0.7354	0.6392	0.6426	0.6426	0.6426	0.3574	0.9966	0.1588	0.4089	0.957	1	0	0	0.232	0.6512	0.7096	0.201	membrane-associated phospholipid phosphatase			membrane-associated phospholipid phosphatase	COG0671	Membrane-associated phospholipid phosphatase	I	I	PF01569.21	PAP2 superfamily
S340_01410	1	0.9977	0.9977	0.5451	0.6539	0.5718	0.566	0.566	0.566	0.9294	0.9942	0.2361	0.9051	0.9965	0.9965	0	0	0.0883	0.3009	0.6713	0.2037	type I phosphodiesterase/nucleotide pyrophosphatase			type I phosphodiesterase/nucleotide pyrophosphatase	COG1524	Predicted pyrophosphatase or phosphodiesterase, AlkP superfamily	R	R	PF01663.22	Type I phosphodiesterase / nucleotide pyrophosphatase
S340_01420	1	0.9983	0.9983	0.1703	0.5659	0.4357	0.4641	0.4641	0.4641	0.9599	1	0.7028	0.9616	0.9816	0.9816	0	0	0.192	0.6912	0.3022	0.117	CAAX amino terminal protease	K07052	uncharacterized protein	CAAX amino terminal protease
S340_01430	0	0	0	0	0	0	0	0	0	0	0	0	0	0	0	0	0	0	0	0	0	5S ribosomal RNA
S340_01440	0	0	0	0	0	0	0	0	0	0	0	0	0	0	0	0	0	0	0	0	0	5S ribosomal RNA
S340_01450	0.8158	1	1	1	1	1	1	1	1	1	1	0	1	1	1	0	0	0.8729	1	1	0	tRNA-Lys(ttt)
S340_01460	1	1	1	0.6518	0.7232	0.5848	0.6384	0.6429	0.6429	0.6652	1	0.4438	0.9643	1	1	0	0	0.7009	0.9464	0.3714	0.2509	hypothetical protein			uncharacterized or unknown
S340_01470	1	0.9963	0.9963	0.2772	0.7278	0.6155	0.6205	0.6205	0.6205	0.9288	0.9975	0.6679	0.8577	1	1	0.2097	0.2097	0.1935	0.3171	0.5506	0.0789	hypothetical protein			uncharacterized or unknown					PF07613.11	Protein of unknown function (DUF1576)
S340_01480	1	0.9893	0.9893	0.6524	0.7296	0.6717	0.6824	0.6824	0.6824	0.9979	0.9979	0.6931	0.9936	0.9077	0.9721	0	0	0.3584	0.8026	0.2983	0.2318	5'-methylthioadenosine/S-adenosylhomocysteine nucleosidase	K01243	mtnN; adenosylhomocysteine nucleosidase [EC:3.2.2.9]	5'-methylthioadenosine/S-adenosylhomocysteine nucleosidase	COG0775	Nucleoside phosphorylase	F	F	PF01048.20	Phosphorylase superfamily
S340_01490	1	0.992	0.992	0.804	0.868	0.848	0.854	0.624	0.86	0.932	0.996	0.436	0.752	0.996	0.996	0	0	0.49	0.288	0.24	0	molybdopterin/thiamine biosynthesis family protein	K22132	tcdA; tRNA threonylcarbamoyladenosine dehydratase	molybdopterin/thiamine biosynthesis family protein	COG1179	tRNA A37 threonylcarbamoyladenosine dehydratase	J	J	PF00899.21	ThiF family
S340_01500	1	0.9921	0.9921	0	0.7132	0.6751	0.6878	0.6894	0.6894	0.9477	1	0.2219	0.7655	0.8098	0.9921	0	0	0.2884	0.8558	0.2409	0.1854	PTS system subunit IIB	K02794	manX; mannose PTS system EIIAB component [EC:2.7.1.191]	PTS system subunit IIB	COG2893|COG3444	Phosphotransferase system, mannose/fructose-specific component IIA|Phosphotransferase system, mannose/fructose/N-acetylgalactosamine-specific component IIB	G	G	PF03830.15	PTS system sorbose subfamily IIB component
S340_01510	1	0.9884	0.89	0	0.8514	0.8012	0.7954	0.7992	0.7954	0.9305	0.9884	0.4382	0.9479	0.9884	0.9884	0.2375	0.2375	0.5753	0.3359	0.9228	0.1931	PTS system subunit IIC	K02795	manY; mannose PTS system EIIC component	PTS system subunit IIC	COG3715	Phosphotransferase system, mannose/fructose/N-acetylgalactosamine-specific component IIC	G	G	PF03609.14	PTS system sorbose-specific iic component
S340_01520	1	0.9984	0.9984	0	0.9148	0.8902	0.9082	0.9082	0.9098	0.9885	1	0.5082	0.7197	0.9984	0.9951	0.2869	0.2869	0.1672	0.723	0.9672	0.108	PTS system subunit IID	K02796	manZ; mannose PTS system EIID component	PTS system subunit IID	COG3716	Phosphotransferase system, mannose/fructose/N-acetylgalactosamine-specific component IID	G	G	PF03613.14	PTS system mannose/fructose/sorbose family IID component
S340_01530	1	1	1	0	0.7093	0.624	0.6318	0.6318	0.6318	0.7326	1	0.7791	1	0.8023	0.907	0	0	0.8915	0.8101	0.938	0	ManO protein			ManO protein (manO)	COG4687	Uncharacterized protein	S	S	PF06115.11	Domain of unknown function (DUF956)
S340_01540	1	0.9978	0.9978	0.0384	0.7873	0.6963	0.6952	0.4035	0.693	0.8432	1	0.2971	0.6831	0.8048	0.8048	0.1038	0.1038	0.1349	0.7895	0.3015	0	FemAB family protein	K11693	femX; peptidoglycan pentaglycine glycine transferase (the first glycine) [EC:2.3.2.16]	FemAB family protein	COG2348	Lipid II:glycine glycyltransferase (Peptidoglycan interpeptide bridge formation enzyme)	M	M	PF02388.16	FemAB family
S340_01550	1	0.9964	0.9964	0.0648	0.7496	0.6315	0.6601	0.6601	0.6601	0.9964	0.9964	0.4275	0.585	0.9946	0.9946	0	0	0.2701	0.6512	0.7281	0.137	tetrapyrrole methylase	K07056	rsmI; 16S rRNA (cytidine1402-2'-O)-methyltransferase [EC:2.1.1.198]	tetrapyrrole methylase	COG0313	16S rRNA C1402 (ribose-2'-O) methylase RsmI	J	J	PF00590.20	Tetrapyrrole (Corrin/Porphyrin) Methylases
S340_01560	1	1	1	0.3901	0.8642	0.7963	0.8333	0.8333	0.8333	1	1	0.5395	0.7407	0.9753	0.9753	0	0	0.8086	1	0.592	0.321	AbrB family transcriptional regulator	K06284	abrB; AbrB family transcriptional regulator, transcriptional pleiotropic regulator of transition state genes	AbrB family transcriptional regulator	COG2002	Bifunctional DNA-binding transcriptional regulator of stationary/sporulation/toxin gene expression and antitoxin component of the YhaV-PrlF toxin-antitoxin module	K|V	K|V	PF04014.18	Antidote-toxin recognition MazE, bacterial antitoxin
S340_01570	1	0.9661	0.9661	0	0.7514	0.6723	0.678	0.678	0.678	0.9661	0.9661	0	0.6441	0.9831	0.9831	0	0	0	0.5395	0.9435	0	putative peptidase M15D vanX D-ala-D-ala dipeptidase			putative peptidase M15D vanX D-ala-D-ala dipeptidase	COG2173	D-alanyl-D-alanine dipeptidase	M	M	PF01427.17	D-ala-D-ala dipeptidase
S340_01580	1	1	1	0.1158	0.5376	0.4586	0.4323	0.4323	0.4323	0.8872	0.8947	0.5752	0.7669	1	1	0.3759	0.3759	0.3259	0.9887	0.2041	0.4586	putative peptidase M15D vanX D-ala-D-ala dipeptidase			putative peptidase M15D vanX D-ala-D-ala dipeptidase	COG2173	D-alanyl-D-alanine dipeptidase	M	M	PF01427.17	D-ala-D-ala dipeptidase
S340_01590	1	0.9985	0.9985	0.7246	0.8031	0.6554	0.6954	0.6969	0.6969	0.5277	0.9985	0.3508	0.5615	0.9677	0.9723	0.2031	0.2031	0.2646	0.7815	0.2108	0.1862	transcriptional regulator	K01005	tagT_U_V; polyisoprenyl-teichoic acid--peptidoglycan teichoic acid transferase [EC:2.7.8.-]	transcriptional regulator	COG1316	Anionic cell wall polymer biosynthesis enzyme, LytR-Cps2A-Psr (LCP) family	M	M	PF03816.14	Cell envelope-related transcriptional attenuator domain
S340_01600	1	0.9928	0.9928	0.5789	0.6064	0.5933	0.6107	0.6122	0.6078	0.9841	0.9942	0.8958	0.9942	0.9928	0.9942	0.1491	0.1491	0.1635	0.3546	0.5195	0.1809	putative acyltransferase			putative acyltransferase	COG3594	Fucose 4-O-acetylase or related acetyltransferase	G	G	PF01757.22	Acyltransferase family
S340_01610	1	0.9894	0.9894	0.7653	0.8064	0.744	0.7427	0.7454	0.7454	0.6538	0.9973	0.2149	0.6021	0.996	0.996	0.1256	0.1256	0.6074	0.4642	0.4098	0.2401	glycosyltransferase			glycosyltransferase	COG0438	Glycosyltransferase involved in cell wall bisynthesis	M	M	PF00534.20	Glycosyl transferases group 1
S340_01620	1	0.9908	0.9908	0.6107	0.7143	0.6461	0.6606	0.6579	0.6579	0.5819	0.9934	0.5636	0.7706	0.9161	1	0.1096	0.1096	0.063	0.5911	0.5491	0.291	glycosyltransferase group 1			glycosyltransferase group 1	COG0438	Glycosyltransferase involved in cell wall bisynthesis	M	M	PF00534.20	Glycosyl transferases group 1
S340_01630	1	1	1	0.7366	0.8156	0.7201	0.7311	0.7289	0.7289	0.9572	1	0.3271	0.7892	0.9967	0.9967	0	0	0.2481	0.8024	0.5093	0.1032	hypothetical protein			uncharacterized or unknown
S340_01640	1	0.9951	0.9951	0.5597	0.6825	0.5319	0.5286	0.527	0.527	0.946	1	0.365	0.9967	0.9935	0.9935	0.1267	0.1267	0.1463	0.2897	0.4108	0.1412	putative allergen V5/Tpx-1 related			putative allergen V5/Tpx-1 related	COG2931	Ca2+-binding protein, RTX toxin-related	Q	Q	PF13946.6	Domain of unknown function (DUF4214)
S340_01650	1	0.9985	0.9985	0.8003	0.8498	0.7883	0.7898	0.7898	0.7898	0.964	1	0.8408	0.9505	0.997	0.997	0.1428	0.1428	0.1502	0.3874	0.3649	0.0641	LytR family transcriptional regulator	K01005	tagT_U_V; polyisoprenyl-teichoic acid--peptidoglycan teichoic acid transferase [EC:2.7.8.-]	LytR family transcriptional regulator (lytR)	COG1316	Anionic cell wall polymer biosynthesis enzyme, LytR-Cps2A-Psr (LCP) family	M	M	PF03816.14	Cell envelope-related transcriptional attenuator domain
S340_01660	1	1	1	0.8534	0.8914	0.8207	0.8207	0.8207	0.8207	0.9724	1	0.7707	1	0.9276	0.9431	0	0	0.1581	0.8103	0.7759	0.2017	ribonuclease BN	K07058	membrane protein	ribonuclease BN	COG1295	Uncharacterized membrane protein, BrkB/YihY/UPF0761 family (not an RNase)	S	S	PF03631.15	Virulence factor BrkB
S340_01670	1	0.9973	0.9973	0.6872	0.7433	0.6337	0.6257	0.6257	0.6257	0.8369	0.9933	0.4024	0.5134	0.996	0.996	0.0715	0.0715	0.4024	0.9011	0.139	0.1035	glycosyl transferase			glycosyl transferase	COG0438	Glycosyltransferase involved in cell wall bisynthesis	M	M	PF00534.20	Glycosyl transferases group 1
S340_01680	1	1	1	0.6296	0.7336	0.6272	0.6404	0.6392	0.6392	1	1	0.1625	0.4564	1	1	0.1155	0.1155	0.6906	0.172	0.27	0.1685	polysaccharide biosynthesis protein			polysaccharide biosynthesis protein	COG2244	Membrane protein involved in the export of O-antigen and teichoic acid	M	M	PF01943.17	Polysaccharide biosynthesis protein
S340_01690	1	1	1	0	0.8725	0.7808	0.7987	0.7987	0.7987	0.6488	1	0.2953	0.9955	1	1	0.2043	0.2043	0.5011	0.528	0.5101	0	capsular polysaccharide biosynthesis protein			capsular polysaccharide biosynthesis protein	COG2148	Sugar transferase involved in LPS biosynthesis (colanic, teichoic acid)	M	M	PF02397.16	Bacterial sugar transferase
S340_01700	1	0.9899	0.9899	0.3155	0.8061	0.7135	0.725	0.725	0.725	0.8249	0.9928	0.3184	0.8987	0.9942	0.9942	0.1399	0.1399	0.1679	0.4501	0.3821	0.2996	mannose-1-phosphate guanylyltransferase	K00971	manC; mannose-1-phosphate guanylyltransferase [EC:2.7.7.13]	mannose-1-phosphate guanylyltransferase	COG0836	Mannose-1-phosphate guanylyltransferase	M	M	PF00483.23	Nucleotidyl transferase
S340_01710	1	1	1	0.0524	0.7675	0.722	0.7063	0.7063	0.7063	0.8864	0.9948	0.2937	0.8986	0.9913	0.9913	0.3671	0.3671	0.229	0.4965	0.3811	0.1157	group 1 glycosyl transferase			group 1 glycosyl transferase	COG1216	Glycosyltransferase, GT2 family	G	G	PF00535.26	Glycosyl transferase family 2
S340_01720	1	1	1	0.0531	0.836	0.733	0.726	0.7243	0.7243	0.9424	0.9983	0.2251	0.7312	1	1	0.1798	0.1798	0.2478	0.349	0.5689	0.1202	UTP-glucose-1-phosphate uridylyltransferase	K00963	UGP2; UTP--glucose-1-phosphate uridylyltransferase [EC:2.7.7.9]	UTP-glucose-1-phosphate uridylyltransferase	COG1210	UTP-glucose-1-phosphate uridylyltransferase	M	M	PF00483.23	Nucleotidyl transferase
S340_01730	1	0.9975	0.9975	0.0855	0.6995	0.6404	0.6256	0.6256	0.6256	0.9975	0.9975	0.7266	0.9901	0.9532	1	0.1091	0.1091	0.6305	0.9236	0.798	0.1707	isochorismatase family protein			isochorismatase family protein	COG1335	Nicotinamidase-related amidase	H|R	H|R	PF00857.20	Isochorismatase family
S340_01740	1	1	1	0.9353	0.944	0.9009	0.9095	0.9095	0.9095	0.9526	1	0.5474	0.7284	1	1	0	0	0.1496	0.347	0.9784	0.4284	single-stranded DNA-binding protein	K03111	ssb; single-strand DNA-binding protein	single-stranded DNA-binding protein	COG0629	Single-stranded DNA-binding protein	L	L	PF00436.25	Single-strand binding protein family
S340_01750	1	0.9976	0.7318	0.7565	0.8035	0.7776	0.7706	0.7706	0.7706	0.9318	0.9965	0.6741	0.9212	0.5553	0.9424	0.2165	0.2165	0.1188	0.3506	0.5129	0.2247	metallo-beta-lactamase family flavodoxin	K22405	fprA1_2; NADH oxidase (H2O-forming) [EC:1.6.3.4]	metallo-beta-lactamase family flavodoxin	COG0426	Flavorubredoxin	C	C	PF00753.27	Metallo-beta-lactamase superfamily
S340_01760	1	0.9956	0.9956	0	0.7709	0.6608	0.6608	0.6608	0.6608	0	0.9956	0.5595	0.9648	0.9956	0.9956	0	0	0.6828	0	0.1304	0	hypothetical protein			uncharacterized or unknown
S340_01770	1	1	1	0.1165	0.626	0.5118	0.5354	0.5354	0.5354	0.9291	1	0.335	0.8228	0.9646	1	0	0	0.437	0.6772	0.5591	0	holo-ACP synthase	K00997	acpS; holo-[acyl-carrier protein] synthase [EC:2.7.8.7]	holo-ACP synthase	COG0736	Phosphopantetheinyl transferase (holo-ACP synthase)	I	I	PF01648.20	4'-phosphopantetheinyl transferase superfamily
S340_01780	1	1	1	0.67	0.7125	0.595	0.6075	0.6075	0.6075	0.995	1	0.8675	0.995	0.74	0.7825	0	0	0.8	0.815	0.0857	0	membrane associated protein			membrane associated protein
S340_01790	1	0.9961	0.3591	0.6113	0.6924	0.5701	0.5701	0.5714	0.5714	0.7683	1	0.2947	0.7375	0.9949	0.9949	0.1544	0.1544	0.305	0.4118	0.4556	0.2458	alanine racemase	K01775	alr; alanine racemase [EC:5.1.1.1]	alanine racemase	COG0787	Alanine racemase	M	M	PF01168.20	Alanine racemase, N-terminal domain
S340_01800	1	0.995	0.995	0.675	0.8	0.615	0.615	0.615	0.615	1	1	0	0.885	1	1	0	0	0.291	0.635	0.76	0.1945	transcriptional regulator			transcriptional regulator
S340_01810	1	1	1	0.9515	0.9515	0.9515	0.978	0.978	0.978	0.8943	1	0.4361	0.6256	1	1	0	0	0.307	0.4449	0.141	0.3445	endoribonuclease endoA	K07171	mazF; mRNA interferase MazF [EC:3.1.-.-]	endoribonuclease endoA (ndoA)	COG2337	mRNA-degrading endonuclease, toxin component of the MazEF toxin-antitoxin module	V	V	PF02452.17	PemK-like, MazF-like toxin of type II toxin-antitoxin system
S340_01820	1	0.9962	0.9956	0.6645	0.6951	0.624	0.6212	0.6234	0.6223	0.699	0.9962	0.2365	0.8265	0.9819	0.9819	0.0602	0.0602	0.1078	0.249	0.225	0.202	alpha-N-acetylglucosaminidase family protein	K01205	NAGLU; alpha-N-acetylglucosaminidase [EC:3.2.1.50]	alpha-N-acetylglucosaminidase family protein	COG3669	Alpha-L-fucosidase	G	G	PF05089.12	Alpha-N-acetylglucosaminidase (NAGLU) tim-barrel domain
S340_01830	1	1	0.9081	0.8129	0.8523	0	0.0346	0	0.0346	0.954	1	0.4103	0.5394	0.9781	1	0.1127	0.1127	0.0746	0.4179	0.7221	0.1335	adenosylmethionine-8-amino-7-oxononanoate transaminase	K00833	bioA; adenosylmethionine---8-amino-7-oxononanoate aminotransferase [EC:2.6.1.62]	adenosylmethionine-8-amino-7-oxononanoate transaminase (bioA)	COG0161	Adenosylmethionine-8-amino-7-oxononanoate aminotransferase	H	H	PF00202.21	Aminotransferase class-III
S340_01840	1	0.9867	0.7251	0.5676	0.6408	0.0743	0.0716	0.0716	0.0776	0.9401	0.9867	0.8004	0.9845	0.9623	0.9224	0.2927	0.2927	0.2058	0.6718	0.0665	0.3415	dethiobiotin synthase	K01935	bioD; dethiobiotin synthetase [EC:6.3.3.3]	dethiobiotin synthase	COG0132	Dethiobiotin synthetase	H	H	PF13500.6	AAA domain
S340_01850	1	0.9969	0.9969	0.7914	0.8604	0.052	0.0491	0.0491	0.0491	0.9847	1	0.6288	0.7945	0.8512	0.8758	0	0	0.2055	0.7193	0.4586	0.0791	biotin synthase	K01012	bioB; biotin synthase [EC:2.8.1.6]	biotin synthase	COG0502	Biotin synthase or related enzyme	H	H	PF04055.21	Radical SAM superfamily
S340_01860	1	0.9962	0.9962	0.7093	0.7556	0.0415	0	0	0	0.9712	0.9987	0.2682	0.8145	0.9987	0.9987	0.1241	0.1241	0.2155	0.7293	0.3246	0.1004	2-amino-3-ketobutyrate CoA ligase	K00652	bioF; 8-amino-7-oxononanoate synthase [EC:2.3.1.47]	2-amino-3-ketobutyrate CoA ligase	COG0156|COG1424	7-keto-8-aminopelargonate synthetase or related enzyme|Pimeloyl-CoA synthetase	H	H	PF00155.21	Aminotransferase class I and II
S340_01870	1	0.9981	0.9981	0.6276	0.7063	0.0591	0	0	0	0.9578	1	0.4242	0.9827	0.8042	0.8042	0.3167	0.3167	0.3263	0.7601	0.8273	0	6-carboxyhexanoate--CoA ligase	K01906	bioW; 6-carboxyhexanoate--CoA ligase [EC:6.2.1.14]	6-carboxyhexanoate--CoA ligase (bioW)	COG1424	Pimeloyl-CoA synthetase	H	H	PF03744.13	6-carboxyhexanoate--CoA ligase
S340_01880	1	0.9967	0.9967	0.6678	0.7409	0.0983	0.1073	0.1073	0.1073	0.5615	1	0.2455	0.3186	1	1	0.1229	0.1229	0	0.9734	0.8405	0	hypothetical protein			uncharacterized or unknown
S340_01890	1	1	1	0.9653	0.9861	0.9653	0.9583	0.963	0.963	0.7917	1	0.4398	0.7014	1	1	0.1088	0.1088	0.5949	0.5023	0.8264	0.3495	cell division ATP-binding protein FtsE	K09812	ftsE; cell division transport system ATP-binding protein	cell division ATP-binding protein FtsE (ftsE)	COG2884	ABC-type ATPase involved in cell division	D	D	PF00005.27	ABC transporter
S340_01900	1	0.9965	0.9965	0.8217	0.8427	0.7937	0.8059	0.8059	0.8059	0.8392	1	0.4248	0.9073	1	1	0.1703	0.1703	0.2203	0.6818	0.1003	0.1063	cell division protein FtsX	K09811	ftsX; cell division transport system permease protein	cell division protein FtsX (ftsX)	COG2177	Cell division protein FtsX	D	D	PF18075.1	FtsX extracellular domain
S340_01910	1	1	0.6179	0.5272	0.6953	0.5611	0.5526	0.5526	0.5526	0.9383	0.9976	0.578	0.8489	0.9952	0.9988	0.1717	0.1717	0.3204	0.8392	0.214	0.2007	carboxyl-terminal protease	K03797	E3.4.21.102; carboxyl-terminal processing protease [EC:3.4.21.102]	carboxyl-terminal protease (ctp)	COG0793	C-terminal processing protease CtpA/Prc, contains a PDZ domain	O	O	PF03572.18	Peptidase family S41
S340_01920	1	0.9915	0.9873	0.2187	0.3185	0.2633	0.2399	0.2378	0.2378	0.6561	0.9958	0.6582	0.879	0.983	0.983	0.179	0.179	0.3057	0.552	0.6667	0.1497	hypothetical protein			uncharacterized or unknown
S340_01930	1	0.9992	0.9992	0.8131	0.861	0.7931	0.7946	0.7946	0.7946	0.8193	0.9985	0.2347	0.8085	0.9653	0.9923	0.0788	0.0788	0.1961	0.2857	0.8471	0.0942	excinuclease ABC subunit B	K03702	uvrB; excinuclease ABC subunit B	excinuclease ABC subunit B (uvrB)	COG0556	Excinuclease UvrABC helicase subunit UvrB	L	L	PF17757.1	UvrB interaction domain
S340_01940	1	0.9952	0.9952	0.7809	0.8471	0.7878	0.7819	0.7803	0.7803	0.884	0.9979	0.3586	0.8557	0.9284	0.9653	0.0823	0.0823	0.7044	0.2817	0.6505	0.1785	excinuclease ABC subunit A	K03701	uvrA; excinuclease ABC subunit A	excinuclease ABC subunit A (uvrA)	COG0178	Excinuclease UvrABC ATPase subunit	L	L	PF17760.1	UvrA interaction domain
S340_01950	1	1	1	0.26	0.2381	0	0	0	0	0.5467	1	0.9352	1	0.9095	1	0.8543	0.8543	0.8733	1	0	0.6457	hypothetical protein			uncharacterized or unknown
S340_01960	1	1	1	0	0.3634	0.3382	0.3691	0.3691	0.3691	0.4943	1	0.2317	1	0.9268	0.9268	0.5821	0.5821	0	0.6667	0.3943	0.6008	peptidoglycan glycosyltransferase			peptidoglycan glycosyltransferase
S340_01970	1	0.9976	0.9976	0.6597	0.7244	0.6494	0.6597	0.6597	0.6597	0.7428	0.9473	0.3403	0.9026	0.9968	0.9968	0.0815	0.0815	0.1206	0.4225	0.1534	0.1933	excinuclease ABC subunit C	K03703	uvrC; excinuclease ABC subunit C	excinuclease ABC subunit C	COG0322	Excinuclease UvrABC, nuclease subunit	L	L	PF08459.11	UvrC Helix-hairpin-helix N-terminal
S340_01980	1	0.9984	0.8523	0.6088	0.6964	0.5763	0.5844	0.5877	0.5877	0.6542	0.9984	0.5795	0.8912	0.9935	0.9935	0.2938	0.2938	0.3198	0.5471	0.6169	0.1688	UDP-N-acetylenolpyruvoylglucosamine reductase	K00075	murB; UDP-N-acetylmuramate dehydrogenase [EC:1.3.1.98]	UDP-N-acetylenolpyruvoylglucosamine reductase	COG0812	UDP-N-acetylenolpyruvoylglucosamine reductase	M	M	PF02873.16	UDP-N-acetylenolpyruvoylglucosamine reductase, C-terminal domain
S340_01990	1	0.9897	0.9897	0.6885	0.8107	0.7298	0.7246	0.7246	0.7246	0.9639	0.9983	0	0.611	0.9983	0.9983	0.1721	0.1721	0.8382	0.5473	0.9088	0.2238	putative P-loop ATPase protein family protein	K06958	rapZ; RNase adapter protein RapZ	putative P-loop ATPase protein family protein	COG1660	RNase adaptor protein for sRNA GlmZ degradation, contains a P-loop ATPase domain	T	T	PF03668.15	P-loop ATPase protein family
S340_02000	1	1	1	0.6995	0.7242	0.6518	0.6564	0.6564	0.6564	0.4253	1	0.3282	0.926	1	1	0	0	0.2234	0.755	0.812	0.086	putative transporter			putative transporter	COG0391	Archaeal 2-phospho-L-lactate transferase/Bacterial gluconeogenesis factor, CofD/UPF0052 family	H|G	H|G	PF01933.18	Uncharacterised protein family UPF0052
S340_02010	1	0.995	0.995	0.4801	0.5497	0.4106	0.3775	0.3775	0.3775	0.8444	0.9917	0.8709	0.9983	0.9685	0.9685	0.1268	0.1268	0.3079	0.5629	0.4719	0.1672	putative sporulation transcription regulator whiA	K09762	uncharacterized protein	putative sporulation transcription regulator whiA (whiA)	COG1481	DNA-binding transcriptional regulator WhiA, involved in cell division	K	K	PF02650.14	WhiA C-terminal HTH domain
S340_02020	1	0.9967	0.9967	0.4916	0.51	0.4749	0.4632	0.4615	0.4615	0.9214	1	0.6572	0.709	0.9933	0.9983	0	0	0.2993	0.3094	0.301	0.2692	hypothetical protein			uncharacterized or unknown
S340_02030	1	0.996	0.5913	0.7096	0.7611	0.7096	0.712	0.712	0.712	0.7723	0.9606	0.329	0.7257	0.9912	1	0.0837	0.0837	0.3974	0.5833	0.2148	0.0813	asparagine synthase	K01953	asnB; asparagine synthase (glutamine-hydrolysing) [EC:6.3.5.4]	asparagine synthase	COG0367	Asparagine synthetase B (glutamine-hydrolyzing)	E	E	PF00733.21	Asparagine synthase
S340_02040	1	0.9975	0.9975	0.7234	0.8019	0.7123	0.7217	0.7221	0.7221	0.9393	0.997	0.213	0.8239	0.9881	0.9962	0.1158	0.1158	0.1443	0.224	0.199	0.0619	DNA polymerase III subunit alpha	K02337	dnaE; DNA polymerase III subunit alpha [EC:2.7.7.7]	DNA polymerase III subunit alpha	COG0587	DNA polymerase III, alpha subunit	L	L	PF07733.12	Bacterial DNA polymerase III alpha NTPase domain
S340_02050	1	1	1	0.832	0.8834	0.8212	0.8258	0.8258	0.8258	1	1	0.3733	0.7792	0.9409	1	0.0498	0.0498	0.1521	0.8025	0.196	0.4572	6-phosphofructokinase	K00850	pfkA; 6-phosphofructokinase 1 [EC:2.7.1.11]	6-phosphofructokinase (pfkA2)	COG0205	6-phosphofructokinase	G	G	PF00365.20	Phosphofructokinase
S340_02060	1	1	0.4989	0.812	0.8846	0.8226	0.8248	0.8248	0.8248	0.7703	1	0.2746	0.3953	0.985	0.985	0.1016	0.1016	0.2233	0.5524	0.7692	0.0765	pyruvate kinase	K00873	PK; pyruvate kinase [EC:2.7.1.40]	pyruvate kinase (pyK)	COG0469	Pyruvate kinase	G	G	PF00224.21	Pyruvate kinase, barrel domain
S340_02070	1	0.9957	0.9957	0.687	0.7402	0.6924	0.6783	0.6804	0.4424	0.7728	0.9989	0.3207	0.8196	0.9946	0.9946	0	0	0.7141	0.4837	0.4826	0.1348	23S rRNA (uracil-5-)-methyltransferase RumA	K03215	rumA; 23S rRNA (uracil1939-C5)-methyltransferase [EC:2.1.1.190]	23S rRNA (uracil-5-)-methyltransferase RumA (rumA)	COG2265	tRNA/tmRNA/rRNA uracil-C5-methylase, TrmA/RlmC/RlmD family	J	J	PF05958.11	tRNA (Uracil-5-)-methyltransferase
S340_02080	1	0.9915	0.9915	0.4015	0.5282	0.3983	0.4153	0.4153	0.4153	0.9308	0.9968	0.4079	0.5591	0.9191	0.9499	0.1842	0.1842	0.2428	0.5687	0.1832	0.0742	hypothetical protein			uncharacterized or unknown
S340_02090	1	0.9958	0.9958	0.6967	0.7845	0.6883	0.705	0.705	0.705	0.864	0.9958	0.3033	0.8975	0.9958	0.9958	0.2092	0.2092	0.3452	0.6255	0.5335	0.2071	signal peptidase I	K03100	lepB; signal peptidase I [EC:3.4.21.89]	signal peptidase I	COG0681	Signal peptidase I	U	U	PF00717.23	Peptidase S24-like
S340_02100	1	0.9986	0.9986	0.6145	0.6725	0.6333	0.6362	0.6355	0.6362	0.6696	0.9659	0.1674	0.7261	0.7891	0.9522	0.0746	0.0746	0.1283	0.6703	0.2051	0.2022	helicase	K03657	uvrD; DNA helicase II / ATP-dependent DNA helicase PcrA [EC:3.6.4.12]	helicase	COG3973	DNA helicase IV	L	L	PF13245.6	AAA domain
S340_02110	1	1	1	0.5628	0.712	0.6309	0.6243	0.6243	0.6243	0.9895	0.9935	0.8076	0.8652	0.7827	0.8796	0.1225	0.1225	0.199	0.3429	0.4791	0.2238	cation diffusion facilitator family transporter			cation diffusion facilitator family transporter	COG0053	Divalent metal cation (Fe/Co/Zn/Cd) transporter	P	P	PF01545.21	Cation efflux family
S340_02120	1	0.9961	0.3873	0.7902	0.8031	0.7319	0.7513	0.7513	0.7513	0.8342	1	0.5259	0.8744	0.9987	0.9987	0.2085	0.2085	0.456	0.7617	0.693	0.2798	aspartate kinase	K00928	lysC; aspartate kinase [EC:2.7.2.4]	aspartate kinase	COG0527	Aspartokinase	E	E	PF00696.28	Amino acid kinase family
S340_02130	1	0.9965	0.7356	0.709	0.7552	0.6894	0.6882	0.6882	0.6882	0.2829	1	0.6028	0.8891	1	1	0.1121	0.1121	0.3915	0.373	0.4665	0.2483	diaminopimelate decarboxylase	K01586	lysA; diaminopimelate decarboxylase [EC:4.1.1.20]	diaminopimelate decarboxylase	COG0019	Diaminopimelate decarboxylase	E	E	PF02784.16	Pyridoxal-dependent decarboxylase, pyridoxal binding domain
S340_02140	1	0.9961	0.9961	0.4799	0.6355	0.4825	0.5123	0.5123	0.5123	0.4021	1	0.3437	0.8158	1	1	0	0	0.1414	0.6472	0.6654	0	hypothetical protein			uncharacterized or unknown
S340_02150	1	0.9898	0.8908	0.1039	0.711	0.6234	0.6394	0.6394	0.6394	0.9135	0.9875	0.4425	0.8942	0.9898	0.9898	0.1051	0.1051	0.2093	0.2821	0.4425	0.1172	aminopeptidase	K01267	DNPEP; aspartyl aminopeptidase [EC:3.4.11.21]	aminopeptidase	COG1362	Aspartyl aminopeptidase	E	E	PF02127.15	Aminopeptidase I zinc metalloprotease (M18)
S340_02160	1	1	1	0.6355	0.7078	0.6416	0.6506	0.6536	0.6506	0.8494	0.9398	0.6506	0.8102	1	1	0	0	0.6657	0.3283	0.9849	0.3223	2-C-methyl-D-erythritol 2,4-cyclodiphosphate synthase	K01770	ispF; 2-C-methyl-D-erythritol 2,4-cyclodiphosphate synthase [EC:4.6.1.12]	2-C-methyl-D-erythritol 2,4-cyclodiphosphate synthase	COG0245	2C-methyl-D-erythritol 2,4-cyclodiphosphate synthase	I	I	PF02542.16	YgbB family
S340_02170	1	1	1	0.7039	0.7474	0.6832	0.6646	0.6646	0.6646	0.6915	1	0.6522	0.9296	0.9296	0.9441	0	0	0.4037	0.5487	0.3851	0.1315	ribosomal large subunit pseudouridine synthase F	K06182	rluF; 23S rRNA pseudouridine2604 synthase [EC:5.4.99.21]	ribosomal large subunit pseudouridine synthase F (rluF)	COG1187	16S rRNA U516 pseudouridylate synthase RsuA and related 23S rRNA U2605, pseudouridylate synthases	J	J	PF00849.22	RNA pseudouridylate synthase
S340_02180	1	0.9968	0.9968	0.4129	0.5726	0.5274	0.5306	0.5306	0.5306	0.7871	0.9968	0.6726	0.9903	0.9887	0.9806	0	0	0.4968	0.8597	0.7258	0	hypothetical protein			uncharacterized or unknown
S340_02190	1	0.9898	0.9898	0.5356	0.6578	0.4338	0.4236	0.4236	0.4236	0.9593	0.9939	0.8045	0.9776	0.9857	0.9939	0	0	0.2403	0.8635	0.9695	0.1238	hypothetical protein			uncharacterized or unknown	COG4461	Uncharacterized protein YPO0702	S	S	PF11738.8	Protein of unknown function (DUF3298)
S340_02200	1	0.9848	0.9848	0.6497	0.731	0.6548	0.6751	0.6751	0.6751	0.9695	1	0.401	0.9848	1	1	0	0	0.6599	0	0.9695	0	arsenate reductase	K00537	arsC; arsenate reductase (glutaredoxin) [EC:1.20.4.1]	arsenate reductase (arsC)	COG1393	Arsenate reductase and related proteins, glutaredoxin family	P	P	PF03960.15	ArsC family
S340_02210	1	0.9926	0.9926	0.4173	0.5012	0.4691	0.4568	0.4568	0.4568	0.8049	0.9926	0.9827	0.9827	0.9926	0.9926	0	0	0.1844	0.4296	0.2519	0.3062	hypothetical protein			uncharacterized or unknown
S340_02220	1	0.9921	0.9921	0.8452	0.8651	0.8413	0.8413	0.8413	0.8413	0.6825	0.9921	0.7817	0.9802	0.9921	0.9921	0.1329	0.1329	0	0.1147	0.9008	0	hypothetical protein			uncharacterized or unknown					PF07561.11	Domain of Unknown Function (DUF1540)
S340_02230	1	1	1	0	0	0	0	0	0	0.619	0.619	0.6481	0.9316	0.9316	0.9316	0	0	0.3266	0.3899	0	0.6481	hypothetical protein			uncharacterized or unknown
S340_02240	1	0.9854	0.9854	0.5777	0.1665	0	0	0.2335	0	0.1383	1	0	0.9563	1	1	0	0	0.4825	0.4544	0	0.3233	Resolvase domain-containing protein			Resolvase domain-containing protein	COG1961	Site-specific DNA recombinase related to the DNA invertase Pin	L	L	PF00239.21	Resolvase, N terminal domain
S340_02250	1	0.979	0.979	0.6007	0	0.1881	0	0	0	0.965	0.965	0.3958	0.8182	0.972	0.972	0	0	0	0.3448	0.979	0	hypothetical protein			uncharacterized or unknown					PF07508.13	Recombinase
S340_02260	1	1	0.5177	0.7896	0.8305	0.7486	0.7765	0.7765	0.7765	0.7561	1	0.7076	1	0.9832	1	0.1708	0.1708	0.7076	0.2067	0.8454	0.1026	hypothetical protein			uncharacterized or unknown	COG1284	Uncharacterized membrane-anchored protein YitT, contains DUF161 and DUF2179 domains	S	S	PF02588.15	Uncharacterised 5xTM membrane BCR, YitT family COG1284
S340_02270	1	0.9968	0.9968	0.3226	0.3355	0.2183	0.2103	0.2135	0.2135	0.61	0.8796	0.2119	0.9615	1	1	0	0	0.2793	0.1422	0.4478	0.1766	hypothetical protein			uncharacterized or unknown
S340_02280	1	0.9929	0.9929	0.0688	0.7565	0.6241	0.6418	0.6418	0.6418	0.9622	1	0.5674	0.9196	1	1	0.1371	0.1371	0	0.2506	0.5686	0	RND family efflux transporter MFP subunit			RND family efflux transporter MFP subunit	COG0845	Multidrug efflux pump subunit AcrA (membrane-fusion protein)	M|V	M|V	PF16576.5	Barrel-sandwich domain of CusB or HlyD membrane-fusion
S340_02290	1	0.9872	0.9872	0.0414	0.3154	0.2269	0.2795	0.2795	0.2795	0.9872	0.9949	0.6128	0.9641	0.9628	0.9654	0.1359	0.1359	0.2679	0.2462	0.5436	0.2051	ABC transporter permease	K02004	ABC.CD.P; putative ABC transport system permease protein	ABC transporter permease	COG0577	ABC-type antimicrobial peptide transport system, permease component	V	V	PF12704.7	MacB-like periplasmic core domain
S340_02300	1	1	1	0	0.3027	0.3	0.3054	0.3054	0.3054	1	1	0.7057	1	1	1	0	0	0	0.3411	0.6388	0.4716	hypothetical protein			uncharacterized or unknown
S340_02310	1	0.9958	0.9958	0.0506	0.5056	0.4232	0.426	0.426	0.426	0.5182	0.9441	0.4818	0.9902	0.8715	0.9972	0	0	0.4581	0.6816	0.6564	0.3422	ABC transporter permease			ABC transporter permease
S340_02320	1	1	1	0.1014	0.2382	0.4358	0.4088	0.4088	0.4088	0.9966	1	0.8378	1	1	1	0	0	0	0.5068	0.277	0	hypothetical protein			uncharacterized or unknown
S340_02330	1	0.9805	0.9805	0	0.1029	0.1166	0.1065	0.1065	0.1065	0.8827	0.9935	0.7101	1	1	1	0.43	0.43	0.2244	0.7362	0.9544	0.3811	ABC-type enterochelin transport system, periplasmic component	K02016	ABC.FEV.S; iron complex transport system substrate-binding protein	ABC-type enterochelin transport system, periplasmic component	COG0614	ABC-type Fe3+-hydroxamate transport system, periplasmic component	P	P
S340_02340	1	0.9959	0.9383	0	0	0	0.0698	0.0698	0.0698	0.8951	0.9959	0.4074	0.6193	0.9671	0.9671	0.1798	0.1798	0	0.9259	0.6152	0.2387	binding-protein-dependent transport systems inner membrane component	K15554	ssuC; sulfonate transport system permease protein	binding-protein-dependent transport systems inner membrane component	COG0600	ABC-type nitrate/sulfonate/bicarbonate transport system, permease component	P	P	PF00528.22	Binding-protein-dependent transport system inner membrane component
S340_02350	1	0.9914	0.9914	0.2403	0.2575	0.2682	0.2554	0.2554	0.2575	0.9099	0.9528	0.209	0.7575	0.9914	0.9914	0.1082	0.1082	0.209	0.8391	0.209	0.209	ABC transporter related	K15555	ssuB; sulfonate transport system ATP-binding protein [EC:3.6.3.-]	ABC transporter related	COG1116	ABC-type nitrate/sulfonate/bicarbonate transport system, ATPase component	P	P	PF00005.27	ABC transporter
S340_02360	1	1	0.5077	0.0489	0	0.0698	0.0602	0.0602	0.0602	0.9985	0.9969	0.0477	0.8111	0.9985	0.9985	0.1413	0.1413	0.5387	0.9288	0.6827	0.2539	aliphatic sulfonates ABC transporter substrate-binding protein	K15553	ssuB; sulfonate transport system ATP-binding protein [EC:3.6.3.-]	aliphatic sulfonates ABC transporter substrate-binding protein	COG0715	ABC-type nitrate/sulfonate/bicarbonate transport system, periplasmic component	P	P	PF09084.11	NMT1/THI5 like
S340_02370	1	0.9902	0.4662	0.4815	0.5417	0.4921	0.5042	0.504	0.5048	0.5309	0.9963	0.1154	0.2624	0.9258	0.9699	0.0264	0.0264	0.0742	0.1806	0.1539	0.1032	putative allergen V5/Tpx-1 related			putative allergen V5/Tpx-1 related					PF13946.6	Domain of unknown function (DUF4214)
S340_02380	1	0.9941	0.9941	0.5757	0.6914	0.4154	0.4451	0.4451	0.4451	0.6261	1	0.4421	0.9377	1	1	0.2297	0.2297	0	0.6499	0.5163	0.2113	acetyltransferase			acetyltransferase					PF00583.25	Acetyltransferase (GNAT) family
S340_02390	1	1	0.8527	0.4689	0.5643	0.4232	0.4315	0.4315	0.4315	0.9938	1	0.4793	0.9481	1	1	0	0	0.334	0.749	0.167	0.6141	hypothetical protein			uncharacterized or unknown	COG3595	Uncharacterized conserved protein YvlB, contains DUF4097 and DUF4098 domains	S	S	PF13349.6	Putative adhesin
S340_02400	1	0.9949	0.4971	0.6917	0.7582	0.6992	0.7077	0.7077	0.7077	0.6091	0.9983	0.155	0.7094	0.9334	0.9899	0.0782	0.0782	0.2881	0.4347	0.4339	0	PTS system subunit IIABC	K02800	mtlA; mannitol PTS system EIICBA or EIICB component [EC:2.7.1.197]	PTS system subunit IIABC	COG2213|COG4668	Phosphotransferase system, mannitol-specific IIBC component|Mannitol/fructose-specific phosphotransferase system, IIA domain	G	G	PF00359.22	Phosphoenolpyruvate-dependent sugar phosphotransferase system, EIIA 2
S340_02410	1	0.996	0.996	0.7198	0.7842	0.6434	0.6475	0.6475	0.6475	0.9799	0.996	0.2426	0.8432	0.992	1	0	0	0.0697	0.1501	0.1302	0.5134	mannitol dehydrogenase domain-containing protein	K00009	mtlD; mannitol-1-phosphate 5-dehydrogenase [EC:1.1.1.17]	mannitol dehydrogenase domain-containing protein	COG0246	Mannitol-1-phosphate/altronate dehydrogenases	G	G	PF08125.13	Mannitol dehydrogenase C-terminal domain
S340_02420	1	0.9978	0.9978	0.5572	0.6717	0.4881	0.4946	0.4946	0.4968	0.8445	1	0.4622	0.8035	0.7603	0.514	0.0691	0.0691	0.3542	0.432	0.1339	0.2484	N-acetylmuramoyl-L-alanine amidase	K01448	amiABC; N-acetylmuramoyl-L-alanine amidase [EC:3.5.1.28]	N-acetylmuramoyl-L-alanine amidase	COG0860	N-acetylmuramoyl-L-alanine amidase	M	M	PF01520.18	N-acetylmuramoyl-L-alanine amidase
S340_02430	1	0.9988	0.5603	0.6694	0.7506	0.6323	0.6694	0.6682	0.6682	0.7784	1	0.3341	0.4211	0.8144	0.9292	0.1064	0.1064	0.2564	0.2483	0.4037	0.3144	MATE efflux family protein			MATE efflux family protein	COG0534	Na+-driven multidrug efflux pump	V	V	PF01554.18	MatE
S340_02440	1	0.9945	0.9945	0.223	0.9891	0.9508	0.9563	0.9563	0.9563	0.9672	1	0.612	0.694	1	1	0.206	0.206	0.1536	0.9891	0	0	ArsR family transcriptional regulator			ArsR family transcriptional regulator (hlyU)	COG0640	DNA-binding transcriptional regulator, ArsR family	K	K	PF12840.7	Helix-turn-helix domain
S340_02450	1	0.9934	0.5443	0	0.6689	0.2072	0.2095	0.2197	0.2197	0.14	1	0.2639	0.8164	1	1	0	0	0.6623	0.9377	0.159	0.4262	hypothetical protein			uncharacterized or unknown
S340_02460	1	0.9969	0.9969	0.7625	0.8135	0.7312	0.7414	0.7414	0.7414	0.739	0.9976	0.1763	0.8683	0.6215	0.9255	0.0742	0.0742	0.1168	0.692	0.134	0.221	glutamine-dependent NAD(+) synthetase	K01950	E6.3.5.1; NAD+ synthase (glutamine-hydrolysing) [EC:6.3.5.1]	glutamine-dependent NAD(+) synthetase	COG0171|COG0388	NH3-dependent NAD+ synthetase|Predicted amidohydrolase	H|R	H|R	PF02540.17	NAD synthase
S340_02470	1	1	0.707	0.6858	0.7495	0.6115	0.6518	0.6497	0.6497	0.9958	0.9958	0.1136	0.8025	0.9958	0.9958	0	0	0.1456	0.9703	0.0645	0	uracil-DNA glycosylase	K03648	UNG; uracil-DNA glycosylase [EC:3.2.2.27]	uracil-DNA glycosylase	COG0692	Uracil DNA glycosylase	L	L	PF03167.19	Uracil DNA glycosylase superfamily
S340_02480	1	0.9972	0.9972	0.7302	0.7698	0.6864	0.6949	0.6949	0.6949	0.572	1	0.5424	0.6836	0.9619	1	0.104	0.104	0.2726	0.3333	0.298	0.1082	alanine racemase	K01775	alr; alanine racemase [EC:5.1.1.1]	alanine racemase	COG0787	Alanine racemase	M	M	PF01168.20	Alanine racemase, N-terminal domain
S340_02490	1	1	1	0.6064	0.7376	0.5965	0.5792	0.5792	0.5792	0.5965	1	0.4381	0.4851	0.9975	1	0	0	0.2847	0.8614	0.8936	0.3193	hypothetical protein			uncharacterized or unknown
S340_02500	1	0.9965	0.9965	0.7805	0.8071	0.7416	0.7451	0.7451	0.7451	0.8867	0.9965	0.4496	0.4991	0.9965	1	0.1823	0.1823	0.3044	0.754	0.1752	0.126	diaminopimelate epimerase	K01778	dapF; diaminopimelate epimerase [EC:5.1.1.7]	diaminopimelate epimerase	COG0253	Diaminopimelate epimerase	E	E	PF01678.19	Diaminopimelate epimerase
S340_02510	1	0.9899	0.9899	0.6296	0.7449	0.5162	0.5101	0.5101	0.5101	0.6923	0.996	0.3583	0.7996	0.9919	0.9919	0.1972	0.1972	0.6862	0.8441	0.6417	0.2652	3-ketoacyl-ACP reductase	K00059	fabG; 3-oxoacyl-[acyl-carrier protein] reductase [EC:1.1.1.100]	3-ketoacyl-ACP reductase (fabG_1)	COG1028	NAD(P)-dependent dehydrogenase, short-chain alcohol dehydrogenase family	I|Q|R	I|Q|R	PF00106.25	short chain dehydrogenase
S340_02520	1	0.9964	0.9964	0.7174	0.7737	0.6874	0.6826	0.679	0.679	0.9449	0.982	0.2527	0.9389	0.9964	0.9964	0	0	0.2754	0.6503	0.5257	0.1413	hypothetical protein			uncharacterized or unknown	COG1106	ATPase/GTPase, AAA15 family	R	R	PF13175.6	AAA ATPase domain
S340_02530	1	0.9988	0.9988	0.3318	0.5098	0.25	0.2494	0.2488	0.2488	0.9435	0.9988	0.2258	0.8329	0.9942	0.9948	0.1037	0.1037	0.3001	0.5904	0.4816	0.1728	hypothetical protein			uncharacterized or unknown
S340_02540	1	0.9795	0.4159	0	0	0.0691	0	0	0	0.8977	0.975	0.2032	0.3	0.8932	0.975	0.2023	0.2023	0.6886	0.3205	0	0.3886	Nitroreductase family protein			Nitroreductase family protein	COG0778	Nitroreductase	C	C	PF14512.6	Putative TM nitroreductase
S340_02550	1	1	1	0.2313	0	0.25	0.2625	0.2625	0.2625	0.95	0.95	0	0.7562	0.5006	0.5006	0	0	0.7	1	0.315	0.3513	Transcriptional repressor SdpR			Transcriptional repressor SdpR (sdpR)	COG0640	DNA-binding transcriptional regulator, ArsR family	K	K	PF01022.20	Bacterial regulatory protein, arsR family
S340_02560	1	1	1	0.6222	0.715	0.6329	0.6403	0.6393	0.6393	0.6158	1	0.2252	0.8826	0.9562	1	0.1099	0.1099	0.1804	0.7684	0.445	0.0937	aldehyde dehydrogenase	K00128	ALDH; aldehyde dehydrogenase (NAD+) [EC:1.2.1.3]	aldehyde dehydrogenase	COG1012	Acyl-CoA reductase or other NAD-dependent aldehyde dehydrogenase	C	C	PF00171.22	Aldehyde dehydrogenase family
S340_02570	1	1	0.6367	0.6889	0.737	0.6945	0.6905	0.6913	0.6913	0.3079	0.9992	0.1339	0.8188	0.9679	0.9976	0.0834	0.0834	0.0642	0.7009	0.7867	0.0667	putative lipoprotein			putative lipoprotein	COG1649	Uncharacterized lipoprotein YddW, UPF0748 family	S	S	PF02638.15	Glycosyl hydrolase-like 10
S340_02580	1	0.9412	0.9412	0	0	0	0	0	0	0.5437	1	0.7252	0.8059	0.6345	0.6345	0.421	0.421	0.6639	0.9748	0.2361	0	hypothetical protein			uncharacterized or unknown
S340_02590	1	1	1	0	0	0.1412	0	0	0	0.1663	0.9799	0.1412	0.3427	0.9246	0.9246	0.4608	0.4608	0.2382	1	0	0.8141	hypothetical protein			uncharacterized or unknown
S340_02600	1	0.9938	0.9938	0	0.7906	0.6858	0.7023	0.7023	0.7064	0.7207	1	0.1772	0.9322	0.8727	0.9959	0.2016	0.2016	0.1298	0.809	0.8645	0.4435	glucosamine-6-phosphate isomerase	K02564	nagB; glucosamine-6-phosphate deaminase [EC:3.5.99.6]	glucosamine-6-phosphate isomerase	COG0363	6-phosphogluconolactonase/Glucosamine-6-phosphate isomerase/deaminase	G	G	PF01182.20	Glucosamine-6-phosphate isomerases/6-phosphogluconolactonase
S340_02610	1	1	1	0.8047	0.8516	0.7305	0.7227	0.7227	0.7227	0.7266	1	0.6133	0.9648	0.7734	1	0	0	0.1473	0.832	0.6367	0	Tellurite resistance protein TerB			Tellurite resistance protein TerB	COG3793	Tellurite resistance protein	P	P	PF05099.13	Tellurite resistance protein TerB
S340_02620	1	1	1	0.5238	0.6038	0.5325	0.545	0.545	0.5413	0.8562	1	0.345	0.7488	0.9975	0.9975	0.2888	0.2888	0.4525	0.7712	0.49	0.0799	putative cell wall-associated protease			putative cell wall-associated protease (wprA)					PF17936.1	Bacterial Ig domain
S340_02630	1	0.992	0.992	0.268	0.389	0.327	0.342	0.34	0.34	0.989	0.996	0.664	0.876	0.983	0.983	0.147	0.147	0.232	0.328	0.692	0.0555	hypothetical protein			uncharacterized or unknown	COG4880	Secreted protein containing C-terminal beta-propeller domain distantly related to WD-40 repeats	R	R	PF09826.9	Beta propeller domain
S340_02640	1	0.9931	0.6175	0.813	0.8628	0.8216	0.837	0.837	0.837	0.3911	1	0.8336	0.9571	1	1	0.1715	0.1715	0.8765	0.518	0.8182	0.199	spermidine synthase	K00797	speE; spermidine synthase [EC:2.5.1.16]	spermidine synthase (speE)	COG0421	Spermidine synthase	E	E	PF01564.17	Spermine/spermidine synthase domain
S340_02650	1	0.9931	0.9931	0.9066	0.9308	0.91	0.9031	0.9031	0.9031	1	0.9931	0	0.9516	0.9758	1	0.3633	0.3633	0.2038	0.6436	0.8478	0	S-adenosylmethionine decarboxylase proenzyme	K01611	speD; S-adenosylmethionine decarboxylase [EC:4.1.1.50]	S-adenosylmethionine decarboxylase proenzyme (speD)	COG1586	S-adenosylmethionine decarboxylase or arginine decarboxylase	E	E	PF02675.15	S-adenosylmethionine decarboxylase
S340_02660	1	0.9933	0.6886	0.8199	0.8569	0.8266	0.8232	0.8232	0.8232	0.6448	1	0.2492	0.7424	0.9966	0.9966	0.1355	0.1355	0.3939	0.3013	0.6027	0.1194	PP-loop domain-containing protein			PP-loop domain-containing protein	COG0037	tRNA(Ile)-lysidine synthase TilS/MesJ	J	J	PF01171.20	PP-loop family
S340_02670	1	1	1	0.8225	0.8704	0.7155	0.7634	0.7634	0.7634	0.6592	1	0.9634	1	1	1	0	0	0.3577	0.6	0.6423	0.4732	TetR family transcriptional regulator			TetR family transcriptional regulator	COG1309	DNA-binding transcriptional regulator, AcrR family	K	K	PF00440.23	Bacterial regulatory proteins, tetR family
S340_02680	1	0.9861	0.9861	0.4257	0.4594	0.398	0.4376	0.4376	0.4376	0.9861	0.9921	0.6376	0.7624	0.9802	0.9881	0	0	0.2792	0.404	0.5129	0.3149	membrane-spanning protein			membrane-spanning protein
S340_02690	1	0.9965	0.9965	0.8221	0.8416	0.8265	0.8389	0.8389	0.8389	0.608	0.992	0.3558	0.8354	1	1	0.0876	0.0876	0.3097	0.5522	0.6301	0.285	glutaminyl-tRNA synthetase	K01886	QARS; glutaminyl-tRNA synthetase [EC:6.1.1.18]	glutaminyl-tRNA synthetase (glnS)	COG0008	Glutamyl- or glutaminyl-tRNA synthetase	J	J	PF00749.21	tRNA synthetases class I (E and Q), catalytic domain
S340_02700	1	0.9967	0.9967	0.6361	0.6846	0.6122	0.6102	0.6102	0.6102	0.6806	0.9967	0.1633	0.4568	0.9927	0.9927	0.0664	0.0664	0.1773	0.1321	0.5697	0.1076	putative N-acetylmuramoyl-L-alanine amidase	K01448	amiABC; N-acetylmuramoyl-L-alanine amidase [EC:3.5.1.28]	putative N-acetylmuramoyl-L-alanine amidase (amiB)	COG0860|COG1649	N-acetylmuramoyl-L-alanine amidase|Uncharacterized lipoprotein YddW, UPF0748 family	M|S	M|S	PF01520.18	N-acetylmuramoyl-L-alanine amidase
S340_02710	1	1	1	0.5501	0.6291	0.5726	0.5938	0.5952	0.5952	0.6559	1	0.4993	0.8195	0.9944	0.9972	0.2228	0.2228	0.189	0.835	0.7941	0.0901	putative LexA repressor			putative LexA repressor (lexA)	COG1974	SOS-response transcriptional repressor LexA (RecA-mediated autopeptidase)	K|T	K|T
S340_02720	1	1	1	0.3948	0.5896	0.4357	0.4522	0.4522	0.4522	1	1	0.9043	0.9652	0.8957	0.8957	0.2783	0.2783	0.4852	0	0.9478	0	hypothetical protein			uncharacterized or unknown
S340_02730	1	0.9916	0.9916	0.6017	0.7538	0.5563	0.5538	0.5538	0.5538	1	1	0	0	0.7866	0.7866	0	0	0	0	1	0.5983	hypothetical protein			uncharacterized or unknown					PF14056.6	Domain of unknown function (DUF4250)
S340_02740	1	0.9972	0.7134	0.7113	0.7659	0.7113	0.7239	0.7225	0.7225	0.4057	0.9727	0.1528	0.8059	0.8388	0.9054	0.0666	0.0666	0.1696	0.2747	0.398	0.0834	cation transport ATPase	K17686	copA; P-type Cu+ transporter [EC:7.2.2.8]	cation transport ATPase	COG2217|COG2608	Cation transport ATPase|Copper chaperone CopZ	P	P	PF00122.20	E1-E2 ATPase
S340_02750	1	1	1	0.6496	0.7	0.6153	0.6044	0.6044	0.6044	0.9635	0.9854	0.8102	1	0.627	1	0.3372	0.3372	0	0	0	0	heavy metal transport/detoxification protein			heavy metal transport/detoxification protein	COG2608	Copper chaperone CopZ	P	P	PF00403.26	Heavy-metal-associated domain
S340_02760	1	0.9959	0.7967	0.5346	0.6441	0.5428	0.553	0.5544	0.5544	0.6352	0.9849	0.2704	0.6352	0.9439	0.9959	0.0601	0.0601	0.0965	0.5373	0.2998	0.1595	hypothetical protein			uncharacterized or unknown
S340_02770	1	0.9863	0.1822	0.4144	0.5986	0.3664	0.4589	0.4404	0.4432	0.9863	0.9863	0	0.2007	1	1	0.5014	0.5014	0	0.8014	0.7329	0.5986	hypothetical protein			uncharacterized or unknown
S340_02780	1	1	0.9437	0.2986	0.407	0.3662	0.3852	0.3852	0.3852	0.9366	0.9366	0.4746	0.5479	1	1	0	0	0.5697	1	0.6106	0.6944	hypothetical protein			uncharacterized or unknown
S340_02790	1	0.9967	0.4609	0.7902	0.86	0.8272	0.8347	0.8356	0.8356	0.8871	0.992	0.4539	0.5939	0.9808	0.9958	0.0515	0.0515	0.2206	0.1672	0.1911	0.1002	isoleucyl-tRNA synthetase	K01870	IARS; isoleucyl-tRNA synthetase [EC:6.1.1.5]	isoleucyl-tRNA synthetase	COG0060	Isoleucyl-tRNA synthetase	J	J	PF00133.22	tRNA synthetases class I (I, L, M and V)
S340_02800	1	1	0.8377	0.8315	0.8836	0.8208	0.8162	0.8193	0.8193	0.7917	1	0.2297	0.5467	0.9969	0.9969	0.1487	0.1487	0.1562	0.2129	0.3216	0.3139	LacI family transcription regulator	K02529	lacI; LacI family transcriptional regulator	LacI family transcription regulator	COG1609	DNA-binding transcriptional regulator, LacI/PurR family	K	K	PF13377.6	Periplasmic binding protein-like domain
S340_02810	1	1	1	0.8108	0.8649	0.773	0.7757	0.7784	0.7784	0.7081	0.9946	0.5432	0.7027	1	1	0.2592	0.2592	0.3622	0.7216	0.8081	0.7514	spore maturation protein A	K06373	spmA; spore maturation protein A	spore maturation protein A	COG2715	Spore maturation protein SpmA (function unknown)	R	R	PF07670.14	Nucleoside recognition
S340_02820	1	0.9941	0.9941	0.8576	0.8843	0.8368	0.8249	0.8249	0.8249	0.4451	0.9941	0.5994	0.8902	0.2902	0.8012	0	0	0.2593	0.3561	0.5015	0.1932	spore maturation protein B	K06374	spmB; spore maturation protein B	spore maturation protein B	COG0700	Spore maturation protein SpmB (function unknown)	S	S	PF07670.14	Nucleoside recognition
S340_02830	1	1	1	0.6891	0.7891	0.6828	0.7008	0.7008	0.7008	1	0.9766	0.4148	0.7375	1	1	0	0	0	0.4422	0.707	0	hypothetical protein			uncharacterized or unknown
S340_02840	1	0.9902	0.9902	0.4866	0.5819	0.4083	0.3936	0.3936	0.3912	0.9707	0.9951	0.6333	0.9951	0.9951	0.9951	0.2213	0.2213	0.2958	0.7164	0.0961	0.1328	hypothetical protein			uncharacterized or unknown
S340_02850	1	1	1	0.8571	0.9357	0.9036	0.8714	0.8714	0.8714	0.7976	1	0.4952	1	1	1	0	0	0.3893	0	0.7702	0	hypothetical protein			uncharacterized or unknown
S340_02860	1	1	0.5436	0	0.8227	0	0.0852	0.0852	0.0852	1	1	0	0.5436	0.8459	0.9012	0.2654	0.2654	0.7209	0.3198	0.1779	0	GTP cyclohydrolase I	K01495	GCH1; GTP cyclohydrolase IA [EC:3.5.4.16]	GTP cyclohydrolase I (folE)	COG0302	GTP cyclohydrolase I	H	H	PF01227.22	GTP cyclohydrolase I
S340_02870	1	1	1	0	0.9582	0.1368	0.1238	0.1255	0.1255	0.7238	1	0.4812	0.5732	0.7406	0.8828	0	0	0.5607	0.4812	0.8159	0.4109	6-pyruvoyltetrahydropterin synthase	K01737	queD; 6-pyruvoyltetrahydropterin/6-carboxytetrahydropterin synthase [EC:4.2.3.12 4.1.2.50]	6-pyruvoyltetrahydropterin synthase (ptpS)	COG0720	6-pyruvoyl-tetrahydropterin synthase	H	H	PF01242.19	6-pyruvoyl tetrahydropterin synthase
S340_02880	1	1	1	0.7369	0.8051	0.7333	0.7381	0.7333	0.7333	0.9123	1	0.1069	0.6309	0.7978	0.8952	0.1196	0.1196	0.3264	0.5639	0.2083	0.1657	Xaa-pro aminopeptidase	K01262	pepP; Xaa-Pro aminopeptidase [EC:3.4.11.9]	Xaa-pro aminopeptidase	COG0006	Xaa-Pro aminopeptidase	E	E	PF00557.24	Metallopeptidase family M24
S340_02890	1	1	1	0.7146	0.7864	0.7543	0.7769	0.7769	0.7769	0.9622	0.9924	0.1985	0.569	0.9149	1	0.1639	0.1639	0.5425	0.879	0.7977	0.1849	prolipoprotein diacylglyceryl transferase	K13292	lgt; phosphatidylglycerol---prolipoprotein diacylglyceryl transferase [EC:2.5.1.145]	prolipoprotein diacylglyceryl transferase	COG0682	Prolipoprotein diacylglyceryltransferase	M	M	PF01790.18	Prolipoprotein diacylglyceryl transferase
S340_02900	1	1	1	0.2993	0.3699	0.1758	0	0	0	0.9477	0.9869	0.7582	1	1	1	0.4255	0.4255	0.9869	0.5667	0.9739	0.6863	hypothetical protein			uncharacterized or unknown
S340_02910	1	0.9894	0.9894	0	0.373	0	0	0	0	0.9841	1	0.5661	0.6085	1	1	0	0	0.2466	0.7725	0	0.5259	hypothetical protein			uncharacterized or unknown
S340_02920	1	0.9958	0.9958	0.2211	0.5424	0.4937	0.4979	0.4979	0.4979	0.9722	0.993	0.7065	0.9513	0.9958	0.9958	0.1076	0.1076	0.3171	0.1766	0.4117	0.0911	30S ribosomal protein S1	K02945	RP-S1; small subunit ribosomal protein S1	30S ribosomal protein S1 (rpsA)	COG0539	Ribosomal protein S1	J	J	PF00575.23	S1 RNA binding domain
S340_02930	1	0.9937	0.8964	0.7458	0.8337	0.7395	0.7437	0.7437	0.7437	0.7866	0.9958	0.2667	0.8337	0.773	0.8473	0.0951	0.0951	0.3483	0.3682	0.4686	0.1192	aminoacyl-histidine dipeptidase	K01270	pepD; dipeptidase D [EC:3.4.13.-]	aminoacyl-histidine dipeptidase	COG2195	Di- or tripeptidase	E	E	PF01546.28	Peptidase family M20/M25/M40
S340_02940	1	1	1	0.6766	0.7993	0.6859	0.6896	0.6896	0.6877	1	1	0.1539	0.632	1	1	0.1833	0.1833	0.2138	0.4033	0	0.2435	rhomboid family protein			rhomboid family protein	COG0705	Membrane associated serine protease, rhomboid family	O	O	PF01694.22	Rhomboid family
S340_02950	1	0.9937	0.9937	0.6404	0.776	0.7098	0.6656	0.6719	0.6719	0.9937	0.9937	0.5836	0.735	0.9937	0.9937	0	0	0.17	0.817	0.5426	0.6025	TspO and MBR like protein	K05770	TSPO; translocator protein	TspO and MBR like protein	COG3476	Tryptophan-rich sensory protein (mitochondrial benzodiazepine receptor homolog)	T	T	PF03073.15	TspO/MBR family
S340_02960	1	1	0.7088	0.8225	0.8378	0.7918	0.788	0.788	0.7854	0.9579	1	0.2324	0.8646	0.9834	0.9834	0.1354	0.1354	0.3155	0.59	0.6552	0.122	amidohydrolase			amidohydrolase	COG1228	Imidazolonepropionase or related amidohydrolase	Q	Q	PF01979.20	Amidohydrolase family
S340_02970	1	0.9971	0.9971	0.4164	0.7363	0.7219	0.7248	0.7262	0.7262	0.9135	0.9971	0.317	0.9827	0.9971	0.9971	0	0	0.1859	0.402	0.4683	0.3012	putative acyltransferase 3			putative acyltransferase 3	COG3594	Fucose 4-O-acetylase or related acetyltransferase	G	G	PF01757.22	Acyltransferase family
S340_02980	0.5142	0.9744	0.6392	0.2983	0.446	0.3778	0.3665	0.3608	0.3523	0.4432	0.9148	0.5795	0.7301	0.9744	0.9744	0.2168	0.2168	0.608	0.9403	0.571	0.3665	flagellin protein FliB			flagellin protein FliB (fliB(S)_4)	COG1344|COG1344	Flagellin and related hook-associated protein FlgL|Flagellin and related hook-associated protein FlgL	N	N
S340_02990	1	0.9644	1	0	0	0	0	0	0	0.9549	0.9549	0.8221	0.9549	0.9549	0.9549	0	0	0.9407	0.9917	0.8956	0.9775	hypothetical protein			uncharacterized or unknown
S340_03000	1	0.9982	0.9982	0.3939	0.482	0.3354	0.3282	0.3264	0.3264	0.6592	0.9982	0.5926	0.8246	0.8921	0.9991	0.0845	0.0845	0.1565	0.2689	0.1034	0.0683	hypothetical protein			uncharacterized or unknown
S340_03010	1	1	1	0.9052	0.9138	0.8164	0.8164	0.8164	0.8164	0	1	0.7603	0.8336	1	1	0	0	1	0.5741	0.2422	0.6509	hypothetical protein			uncharacterized or unknown
S340_03020	1	0.9976	0.9976	0.6919	0.7858	0.7016	0.6968	0.6968	0.6968	0.8351	0.994	0.6089	0.8412	0.9134	0.9543	0	0	0.2022	0.5933	0.7184	0.2491	putative nuclease	K09760	rmuC; DNA recombination protein RmuC	putative nuclease	COG1322	DNA anti-recombination protein (rearrangement mutator) RmuC	L	L	PF02646.16	RmuC family
S340_03030	1	0.9947	0.7913	0.6776	0.7632	0.6776	0.6893	0.6905	0.6905	0.4982	0.9777	0.1512	0.5311	0.9168	0.9695	0.0571	0.0571	0.5416	0.2163	0.3195	0.0645	DNA polymerase I	K02335	polA; DNA polymerase I [EC:2.7.7.7]	DNA polymerase I	COG0258|COG0749	5'-3' exonuclease|DNA polymerase I - 3'-5' exonuclease and polymerase domains	L	L	PF00476.20	DNA polymerase family A
S340_03040	1	0.9974	0.5923	0.5846	0.6462	0.6128	0.5923	0.5974	0.5974	0.9923	0.9872	0.1146	0.7821	0.9949	0.9949	0	0	0.6718	0.161	0.5667	0.3769	dephospho-CoA kinase	K00859	coaE; dephospho-CoA kinase [EC:2.7.1.24]	dephospho-CoA kinase (coaE)	COG0237	Dephospho-CoA kinase	H	H	PF01121.20	Dephospho-CoA kinase
S340_03050	1	1	1	0.94	0.94	0.94	0.94	0.94	0.94	1	1	0	1	1	1	0	0	0	1	1	0	tRNA-Leu(gag)
S340_03060	1	1	1	0	0.5862	0.5554	0.5572	0.5554	0.5554	0.971	1	0.5245	0.7477	0.9637	0.9982	0.4555	0.4555	0.3884	0.4682	0.4465	0.2958	mannose-6-phosphate isomerase, class I	K01809	manA; mannose-6-phosphate isomerase [EC:5.3.1.8]	mannose-6-phosphate isomerase, class I	COG1482	Mannose-6-phosphate isomerase, class I	G	G	PF01238.21	Phosphomannose isomerase type I
S340_03070	1	0.9906	0.9906	0.5493	0.6338	0.1427	0.407	0.407	0.407	0.9812	0.9906	0.1934	0.2244	1	1	0	0	0.3202	0.9531	0.4629	0	hypothetical protein			uncharacterized or unknown
S340_03080	1	0.9902	0.9902	0.0763	0.3906	0.2287	0.2232	0.2254	0.2254	0.8993	0.9945	0.4584	0.6225	0.9737	0.9934	0	0	0.1149	0.4551	0.1575	0	hypothetical protein			uncharacterized or unknown
S340_03090	1	0.9961	0.9961	0.1838	0.497	0.2433	0.251	0.2504	0.2504	0.9246	0.995	0.4106	0.8162	0.9752	0.9763	0.1717	0.1717	0.2999	0.3638	0.1101	0.0358	hypothetical protein			uncharacterized or unknown
S340_03100	0	0.8261	0	0.7747	0.6917	0.7866	0.7866	0.7866	0.7866	0.8261	0.8261	0.7747	0.7431	0.8261	0.8142	0.8261	0.8261	0.6403	0.8103	0.8182	0.751	hypothetical protein			uncharacterized or unknown
S340_03110	1	1	1	0.5613	0.7736	0.4741	0.4811	0.4693	0.4693	0.9269	0.9953	0.533	0.9811	0.9882	0.9882	0.2217	0.2217	0.4033	0.3443	0.5755	0.2901	N-acetylmannosamine-6-phosphate epimerase	K01788	nanE; N-acylglucosamine-6-phosphate 2-epimerase [EC:5.1.3.9]	N-acetylmannosamine-6-phosphate epimerase	COG3010	Putative N-acetylmannosamine-6-phosphate epimerase	G	G	PF04131.14	Putative N-acetylmannosamine-6-phosphate epimerase
S340_03120	1	0.9946	0.9946	0.6297	0.6941	0.6208	0.6404	0.6404	0.6386	0.8426	0.9946	0.6619	0.9249	0.9893	0.9893	0.175	0.175	0.8086	0.5206	0.7728	0.6011	xylanase/chitin deacetylase, NodB family			xylanase/chitin deacetylase, NodB family	COG0726	Peptidoglycan/xylan/chitin deacetylase, PgdA/CDA1 family	M|G	M|G	PF01522.21	Polysaccharide deacetylase
S340_03130	1	0.9644	1	0	0	0	0	0	0	0.9549	0.9549	0.8221	0.9549	0.9549	0.9549	0	0	0.9407	0.9917	0.8956	0.9775	hypothetical protein			uncharacterized or unknown
S340_03140	1	1	0.4336	0.9804	0.9891	0.976	0.9782	0.9782	0.9782	0.9956	1	0.3072	0.634	0.976	0.9956	0.1216	0.1216	0.7625	0.9303	0.281	0.281	DNA-binding response regulator			DNA-binding response regulator	COG0745	DNA-binding response regulator, OmpR family, contains REC and winged-helix (wHTH) domain	K|T	K|T	PF00486.28	Transcriptional regulatory protein, C terminal
S340_03150	1	0.9978	0.9978	0.7147	0.8095	0.6835	0.6911	0.6932	0.6911	0.9785	0.9957	0.3143	0.8202	1	1	0.1948	0.1948	0.1938	0.9451	0.507	0.3057	sensor protein			sensor protein	COG2770|COG5002	HAMP domain|Signal transduction histidine kinase	T	T	PF02518.26	Histidine kinase-, DNA gyrase B-, and HSP90-like ATPase
S340_03160	1	0.996	0.6264	0.6435	0.7573	0.5911	0.5811	0.5811	0.5811	0.8892	0.9778	0.2749	0.721	0.995	0.995	0.0721	0.0721	0.4572	0.7925	0.6123	0.1138	putative lipoprotein			putative lipoprotein
S340_03170	1	0.9947	0.9947	0.6789	0.8132	0.6947	0.7342	0.7342	0.7342	0.9868	0.9921	0.3316	0.9921	0.9921	0.9921	0	0	0.2513	0.2261	0.6579	0.1671	SirA family protein			SirA family protein	COG0425	TusA-related sulfurtransferase	O	O	PF01206.17	Sulfurtransferase TusA
S340_03180	1	0.9923	0.9923	0.0401	0.0395	0.6983	0	0	0	0.8883	0.9974	0.4262	0.5096	0.9294	0.9859	0	0	0.1255	0.484	0.1271	0.4801	putative esterase			putative esterase	COG0657	Acetyl esterase/lipase	I	I	PF03283.13	Pectinacetylesterase
S340_03190	1	1	1	0	0.2455	0	0	0	0	0.8992	1	0.3924	0.5858	0.9918	0.9918	0	0	0.7684	0.733	0.4087	0.191	NAD(P)H dehydrogenase (quinone)			NAD(P)H dehydrogenase (quinone)	COG2249	Putative NADPH-quinone reductase (modulator of drug activity B)	R	R	PF02525.17	Flavodoxin-like fold
S340_03200	1	0.9907	0.9907	0.655	0.7436	0.6643	0.6853	0.6853	0.6853	0.8601	0.9977	0.6667	0.9254	0.9883	0.9883	0	0	0.4965	0.9883	0.8834	0.158	RusA family endodeoxyribonuclease			RusA family endodeoxyribonuclease	COG4570	Holliday junction resolvase RusA (prophage-encoded endonuclease)	L	L	PF05866.11	Endodeoxyribonuclease RusA
S340_03210	1	0.9985	0.9985	0.7546	0.8148	0.7824	0.7778	0.7778	0.7762	0.4136	0.9892	0.5556	0.7577	0.804	1	0	0	0.3596	0.9969	0.5617	0.5278	O-sialoglycoprotein endopeptidase	K01409	KAE1; N6-L-threonylcarbamoyladenine synthase [EC:2.3.1.234]	O-sialoglycoprotein endopeptidase (gcp)	COG0533	tRNA A37 threonylcarbamoyltransferase TsaD	J	J	PF00814.25	Glycoprotease family
S340_03220	1	0.9985	0.9985	0.5865	0.6857	0.5789	0.582	0.5805	0.5789	0.8346	0.997	0.3248	0.8195	0.9955	0.9955	0.2526	0.2526	0.5293	0.6331	0.418	0.1714	alpha/beta hydrolase			alpha/beta hydrolase	COG0596	Pimeloyl-ACP methyl ester carboxylesterase	H|R	H|R
S340_03230	1	0.9974	0.9974	0.7454	0.781	0.7177	0.7322	0.7335	0.7335	0.9578	0.9749	0.2243	0.7876	0.9604	0.9921	0.1098	0.1098	0.4604	0.4222	0.5237	0.2282	serine protease	K04771	degP; serine protease Do [EC:3.4.21.107]	serine protease	COG0265	Periplasmic serine protease, S1-C subfamily, contain C-terminal PDZ domain	O	O	PF13365.6	Trypsin-like peptidase domain
S340_03240	1	0.9952	0.9952	0.6332	0.7711	0.6627	0.6794	0.6778	0.6778	0.8254	0.9976	0.5343	0.8381	0.996	0.996	0.0304	0.0304	0.1491	0.4904	0.2392	0.0571	ABC transporter ATP-binding protein	K06158	ABCF3; ATP-binding cassette, subfamily F, member 3	ABC transporter ATP-binding protein	COG0488	ATPase components of ABC transporters with duplicated ATPase domains	R	R	PF00005.27	ABC transporter
S340_03250	1	0.9954	0.9954	0.1357	0.7666	0.7071	0.7094	0.7094	0.7094	0.881	0.968	0.3638	0.9542	0.9771	0.9771	0.1515	0.1515	0.3982	0.5011	0.4805	0.1199	N-acetylmannosamine-6-phosphate 2-epimerase	K01788	nanE; N-acylglucosamine-6-phosphate 2-epimerase [EC:5.1.3.9]	N-acetylmannosamine-6-phosphate 2-epimerase (nanE_1)	COG3010	Putative N-acetylmannosamine-6-phosphate epimerase	G	G	PF04131.14	Putative N-acetylmannosamine-6-phosphate epimerase
S340_03260	1	1	1	0.1906	0.7487	0.7106	0.7192	0.7192	0.7192	0.9948	1	0.617	0.8856	0.9948	0.9948	0	0	0.1854	0.3934	0.4229	0.2912	N-acetylneuraminate lyase	K01639	E4.1.3.3; N-acetylneuraminate lyase [EC:4.1.3.3]	N-acetylneuraminate lyase (nanA)	COG0329	Dihydrodipicolinate synthase/N-acetylneuraminate lyase	M|E	M|E	PF00701.22	Dihydrodipicolinate synthetase family
S340_03270	1	1	0.8683	0.0433	0.8737	0.8212	0.8308	0.8308	0.8308	0.6745	0.9979	0.166	0.7837	0.9133	0.9133	0.0969	0.0969	0.3191	0.6542	0.8758	0.0978	sodium:solute symporter	K03307	TC.SSS; solute:Na+ symporter, SSS family	sodium:solute symporter	COG0591	Na+/proline symporter	E	E	PF00474.17	Sodium:solute symporter family
S340_03280	1	0.9814	0.9814	0.172	0	0.1696	0	0	0	0	0.8758	1	1	1	1	0.5503	0.5503	0	0.1913	0.8571	0	hypothetical protein			uncharacterized or unknown
S340_03290	1	0.8707	0.8707	0	0.0389	0	0	0	0	0.7229	0.9791	0.2365	0.7943	0.9126	0.9126	0.1229	0.1229	0.5012	0.7278	0.3387	0.0759	hypothetical protein			uncharacterized or unknown					PF00326.21	Prolyl oligopeptidase family
S340_03300	1	1	1	0.0484	0.6782	0.6342	0.6546	0.6546	0.6546	0.7755	0.9953	0.4427	0.887	0.9137	0.9137	0.156	0.156	0.5071	0.3061	0.1505	0	glucokinase	K00845	glk; glucokinase [EC:2.7.1.2]	glucokinase	COG1940	Sugar kinase of the NBD/HSP70 family, may contain an N-terminal HTH domain	K|G	K|G	PF00480.20	ROK family
S340_03310	1	0.9944	0.9944	0.7268	0.8254	0.7437	0.7211	0.7211	0.7211	0.9972	1	0	0.8451	1	1	0	0	0.8197	0.8676	1	0.4986	putative manganese efflux pump MntP			putative manganese efflux pump MntP (mntP)	COG1971	Putative Mn2+ efflux pump MntP	P	P	PF02659.15	Putative manganese efflux pump
S340_03320	1	0.9929	0.9929	0.6855	0.7739	0.689	0.6678	0.6678	0.6678	0.8551	1	0.1919	0.2272	0.9929	0.9929	0.3604	0.3604	0.6078	0.9187	0.3675	0.2081	Fur family transcriptional regulator	K03711	fur; Fur family transcriptional regulator, ferric uptake regulator	Fur family transcriptional regulator (fur)	COG0735	Fe2+ or Zn2+ uptake regulation protein	P	P	PF01475.19	Ferric uptake regulator family
S340_03330	1	0.994	0.994	0.7912	0.8373	0.8072	0.8293	0.8293	0.8293	0.8896	0.998	0.5281	0.8534	0.992	0.992	0.0618	0.0618	0.2811	0.6084	0.3394	0.1524	hydrophobic membrane protein ZurM	K09816	znuB; zinc transport system permease protein	hydrophobic membrane protein ZurM (zurM)	COG1108	ABC-type Mn2+/Zn2+ transport system, permease component	P	P	PF00950.17	ABC 3 transport family
S340_03340	1	0.9884	0.9884	0.6891	0.7703	0.6056	0.6334	0.6334	0.6334	0.761	0.9977	0.5476	0.8538	0.993	0.993	0.2012	0.2012	0.2197	0.3968	0.4687	0.1592	iron ABC transporter ATPase	K09817	znuC; zinc transport system ATP-binding protein [EC:7.2.2.-]	iron ABC transporter ATPase	COG1121	ABC-type Mn2+/Zn2+ transport system, ATPase component	P	P	PF00005.27	ABC transporter
S340_03350	1	0.9983	0.9983	0.6918	0.7568	0.6113	0.6216	0.6216	0.6216	0.976	0.9829	0.2774	0.9658	0.8887	0.8887	0	0	0.2175	0.5308	0.7808	0.114	ABC transporter substrate-binding protein	K09815	znuA; zinc transport system substrate-binding protein	ABC transporter substrate-binding protein	COG0803	ABC-type Zn uptake system ZnuABC, Zn-binding component ZnuA	P	P	PF01297.17	Zinc-uptake complex component A periplasmic
S340_03360	1	0.9882	0.5866	0.5669	0.6299	0.5236	0.4882	0.4882	0.4882	0.8031	0.9882	0	0.7992	1	1	0	0	0.3807	1	0.6378	0	hypothetical protein			uncharacterized or unknown
S340_03370	1	1	0.5218	0.6745	0.6978	0.6246	0.6308	0.6293	0.6293	0.4875	0.9922	0.3006	0.7726	0.9922	0.9922	0	0	0.0755	0.9346	0.243	0	rhomboid family protein	K19225	gluP; rhomboid protease GluP [EC:3.4.21.105]	rhomboid family protein	COG0705	Membrane associated serine protease, rhomboid family	O	O	PF01694.22	Rhomboid family
S340_03380	1	1	0.7146	0.2854	0.6885	0.5621	0.5708	0.5708	0.5708	0.9325	0.9956	0.5882	0.9891	0.9847	0.9847	0	0	0.5991	0.7582	0.5033	0.198	putative rhomboid family protein			putative rhomboid family protein	COG0705	Membrane associated serine protease, rhomboid family	O	O
S340_03390	1	1	1	0.4864	0.582	0.5121	0.5136	0.5121	0.5121	0.8545	0.9957	0.1526	0.4365	0.9857	0.9914	0.1969	0.1969	0.2953	0.4365	0.2725	0.0956	hypothetical protein			uncharacterized or unknown	COG3339	Uncharacterized membrane protein YkvA, DUF1232 family	S	S
S340_03400	1	1	1	0.4295	0.6705	0.3196	0.4777	0.4777	0.4777	0.8527	1	0.4679	0.9464	0.9821	0.9821	0	0	1	0.9821	0.808	0	hypothetical protein			uncharacterized or unknown
S340_03410	1	0.9977	0.9977	0.5087	0.5525	0.0422	0.0377	0.0369	0.0369	0.8893	0.9862	0.0595	0.7416	0.9977	1	0	0	0.1615	0.3933	0.1211	0.1384	anaerobic benzoate catabolism transcriptional regulator			anaerobic benzoate catabolism transcriptional regulator	COG0457|COG1396	Tetratricopeptide (TPR) repeat|Transcriptional regulator, contains XRE-family HTH domain	K|R	K|R	PF12844.7	Helix-turn-helix domain
S340_03420	1	0.9977	0.9977	0.4171	0.4594	0.0431	0.0397	0.0414	0.0414	0.9691	0.984	0.7463	0.9383	0.9989	0.9989	0.1189	0.1189	0.1566	0.6594	0.4754	0.2114	Helix-turn-helix domain protein			Helix-turn-helix domain protein	COG1396	Transcriptional regulator, contains XRE-family HTH domain	K	K	PF12844.7	Helix-turn-helix domain
S340_03430	1	1	1	0.9837	1	1	1	1	1	1	1	1	1	1	1	0	0	0	0.5699	0.6106	0	small acid-soluble spore protein			small acid-soluble spore protein					PF00269.20	Small, acid-soluble spore proteins, alpha/beta type
S340_03440	1	0.9988	0.7932	0.7091	0.7652	0.6706	0.6857	0.6846	0.6834	0.743	0.9953	0.236	0.903	0.8621	0.8715	0.0707	0.0707	0.2734	0.215	0.3797	0.1799	peptidase			peptidase	COG4942	Septal ring factor EnvC, activator of murein hydrolases AmiA and AmiB	D	D	PF01551.22	Peptidase family M23
S340_03450	1	1	1	0.0582	0.6054	0.5297	0.5225	0.5225	0.5207	0.5658	1	0.0659	0.2468	0.9279	0.9495	0	0	0.1041	0.5135	0.3712	0	hypothetical protein			uncharacterized or unknown
S340_03460	1	0.9965	0.9965	0.04	0.7001	0.6173	0.6149	0.6161	0.6161	0.9895	0.9965	0.3221	0.811	0.9802	0.9802	0.1925	0.1925	0.1972	0.6301	0.4072	0.3431	trigger factor	K03545	tig; trigger factor	trigger factor	COG0544	FKBP-type peptidyl-prolyl cis-trans isomerase (trigger factor)	O	O	PF05697.13	Bacterial trigger factor protein (TF)
S340_03470	1	1	1	0	0.9711	0.9421	0.9211	0.9211	0.9211	0.2282	0.9974	0.2711	0.5579	0.9421	0.9421	0	0	0.2421	0.9026	0.9263	0	ATP-dependent Clp protease, proteolytic subunit ClpP	K01358	clpP; ATP-dependent Clp protease, protease subunit [EC:3.4.21.92]	ATP-dependent Clp protease, proteolytic subunit ClpP (clpP_1)	COG0740	ATP-dependent protease ClpP, protease subunit	O	O	PF00574.23	Clp protease
S340_03480	1	1	1	0.2806	0.9105	0.8738	0.8689	0.8689	0.8689	0.6324	0.9988	0.2377	0.8051	0.9522	1	0.1223	0.1223	0.1691	0.8554	0.6814	0.0887	ATP-dependent protease ATP-binding subunit ClpX	K03544	clpX; ATP-dependent Clp protease ATP-binding subunit ClpX	ATP-dependent protease ATP-binding subunit ClpX (clpX_1)	COG1219	ATP-dependent protease Clp, ATPase subunit	O	O	PF07724.14	AAA domain (Cdc48 subfamily)
S340_03490	1	1	1	0.1769	0.6667	0.6509	0.6404	0.6404	0.6404	0.9974	1	0.9055	1	0.9108	0.9554	0.1	0.1	0.0798	0.5092	0.4304	0.0769	ribosome biogenesis GTP-binding protein YsxC	K03978	engB; GTP-binding protein	ribosome biogenesis GTP-binding protein YsxC (engB)	COG0218	GTP-binding protein EngB required for normal cell division	D	D	PF01926.23	50S ribosome-binding GTPase
S340_03500	1	1	1	0	0.5741	0.3288	0.3504	0.3504	0.3504	0.9811	1	0.4286	0.8221	0.9461	0.9461	0.1536	0.1536	0.5364	0.5633	0.9434	0.4501	hypothetical protein			uncharacterized or unknown
S340_03510	1	0.9853	0.9853	0.1158	0.4286	0.3641	0.3663	0.3663	0.381	0.8278	0.9853	0.9194	0.956	0.9817	0.9817	0	0	0	0.7436	0.4799	0	hypothetical protein			uncharacterized or unknown
S340_03520	1	1	1	0.1781	0.6918	0.3312	0.3113	0.3113	0.3113	1	1	0.3767	1	1	1	0	0	0.6062	0.112	0.589	0.136	peroxide-responsive repressor perR	K09825	perR; Fur family transcriptional regulator, peroxide stress response regulator	peroxide-responsive repressor perR (perR)	COG0735	Fe2+ or Zn2+ uptake regulation protein	P	P	PF01475.19	Ferric uptake regulator family
S340_03530	1	0.9937	0.9937	0.3754	0.5237	0.1129	0.489	0.489	0.489	0.7192	1	0.2659	0.9937	0.9937	0.9937	0.2199	0.2199	0.0959	0.2965	0.1189	0.2101	hypothetical protein			uncharacterized or unknown
S340_03540	1	1	1	0.5897	0.7518	0.0803	0.688	0.688	0.688	0.7813	0.9509	0.3071	0.7027	0.8845	1	0.2393	0.2393	0.0803	0.6634	0.0853	0.2555	molecular chaperone DnaJ			molecular chaperone DnaJ	COG0484	DnaJ-class molecular chaperone with C-terminal Zn finger domain	O	O
S340_03550	1	0.9936	0.9936	0.6699	0.6908	0.0552	0.6232	0.62	0.62	0.6586	0.9968	0.5185	0.6441	0.963	0.9791	0	0	0.3027	0.5443	0.7874	0.1494	hypothetical protein			uncharacterized or unknown
S340_03560	1	0.9915	0.9915	0.8265	0.8974	0.7308	0.7607	0.7607	0.7607	0.9915	0.9915	0	0.4974	0.9915	0.9915	0	0	0	0.8325	0.7769	0	hypothetical protein			uncharacterized or unknown
S340_03570	1	1	1	0.7516	0.8213	0.7237	0.7554	0.7554	0.7554	0.7148	0.9924	0.2788	0.7693	0.9683	0.9683	0.121	0.121	0.5501	0.5349	0.4436	0.3093	thermostable carboxypeptidase			thermostable carboxypeptidase	COG1473	Metal-dependent amidase/aminoacylase/carboxypeptidase	R	R	PF01546.28	Peptidase family M20/M25/M40
S340_03580	1	0.9955	0.9955	0.6526	0.7145	0.6163	0.648	0.6465	0.6465	0.5211	0.9773	0.3746	0.3867	0.9124	0.9924	0.1556	0.1556	0.3293	0.5227	0.3172	0	pseudouridine synthase	K06179	rluC; 23S rRNA pseudouridine955/2504/2580 synthase [EC:5.4.99.24]	pseudouridine synthase	COG0564	Pseudouridylate synthase, 23S rRNA- or tRNA-specific	J	J	PF00849.22	RNA pseudouridylate synthase
S340_03590	1	1	0.6058	0.6522	0.7585	0.6754	0.6928	0.6918	0.6918	0.9314	0.999	0.344	0.5575	0.999	1	0.0759	0.0759	0.1536	0.7633	0.5913	0.228	stage V sporulation protein B	K06409	spoVB; stage V sporulation protein B	stage V sporulation protein B	COG2244	Membrane protein involved in the export of O-antigen and teichoic acid	M	M	PF14667.6	Polysaccharide biosynthesis C-terminal domain
S340_03600	1	1	1	0.8231	0.8543	0.8065	0.8106	0.8106	0.8106	0.9979	0.9979	0.5047	0.9126	1	1	0.0649	0.0649	0.1759	0.2508	0.1915	0.1124	stage V sporulation protein B	K06409	spoVB; stage V sporulation protein B	stage V sporulation protein B	COG2244	Membrane protein involved in the export of O-antigen and teichoic acid	M	M	PF01943.17	Polysaccharide biosynthesis protein
S340_03610	1	0.9938	0.9938	0.7789	0.8244	0.7645	0.7727	0.7727	0.7727	0.6653	1	0.5764	0.9938	0.9959	0.9959	0.0835	0.0835	0.1806	0.7955	0.3202	0	phospholipase C	K01114	plc; phospholipase C [EC:3.1.4.3]	phospholipase C					PF00882.18	Zinc dependent phospholipase C
S340_03620	1	1	1	0.5665	0.6059	0.4478	0.465	0.465	0.465	0.7833	1	0	0.9015	1	1	0	0	0	0.8867	0.6207	0.3094	V-type sodium ATP synthase subunit G			V-type sodium ATP synthase subunit G
S340_03630	1	0.9939	0.9939	0.6375	0.7172	0.6192	0.6398	0.6398	0.6398	0.613	0.9977	0.2628	0.2912	0.9234	0.9663	0.1264	0.1264	0.2031	0.2582	0.7441	0.1318	V-type ATP synthase subunit I	K02123	ATPVI; V/A-type H+/Na+-transporting ATPase subunit I	V-type ATP synthase subunit I	COG1269	Archaeal/vacuolar-type H+-ATPase subunit I/STV1	C	C	PF01496.19	V-type ATPase 116kDa subunit family
S340_03640	1	1	1	0.8349	0.9143	0.8857	0.9048	0.9048	0.9048	0.9937	1	0.2581	0.4603	0.9587	1	0	0	0.1613	0.781	1	0.2921	V-type ATP synthase subunit K	K02124	ATPVK; V/A-type H+/Na+-transporting ATPase subunit K	V-type ATP synthase subunit K	COG0636|COG0636	FoF1-type ATP synthase, membrane subunit c/Archaeal/vacuolar-type H+-ATPase, subunit K|FoF1-type ATP synthase, membrane subunit c/Archaeal/vacuolar-type H+-ATPase, subunit K	C	C	PF00137.21	ATP synthase subunit C
S340_03650	1	1	1	0.5573	0.6373	0.44	0.456	0.456	0.456	0.6613	1	0.4507	0.728	1	1	0	0	0.3547	0.1221	0.848	0.4133	H+transporting two-sector ATPase E subunit	K02121	ATPVE; V/A-type H+/Na+-transporting ATPase subunit E	H+transporting two-sector ATPase E subunit (atpC)	COG1390	Archaeal/vacuolar-type H+-ATPase subunit E/Vma4	C	C	PF01991.18	ATP synthase (E/31 kDa) subunit
S340_03660	1	0.9985	0.9985	0.5799	0.691	0.4627	0.4749	0.4718	0.4718	0.9011	0.9132	0.6834	0.9239	1	1	0.0481	0.0481	0.2861	0.3196	0.7717	0.0498	V-type ATP synthase subunit C	K02119	ATPVC; V/A-type H+/Na+-transporting ATPase subunit C	V-type ATP synthase subunit C	COG1527	Archaeal/vacuolar-type H+-ATPase subunit C/Vma6	C	C	PF01992.16	ATP synthase (C/AC39) subunit
S340_03670	1	1	1	0.7612	0.7612	0.6418	0.6169	0.6169	0.6169	0.1592	1	0.607	0.9652	0.99	0.99	0.4751	0.4751	0	0.7512	0	0.3294	ATP synthase subunit F	K02122	ATPVF; V/A-type H+/Na+-transporting ATPase subunit F	ATP synthase subunit F (atpF)	COG1436	Archaeal/vacuolar-type H+-ATPase subunit F/Vma7	C	C	PF01990.17	ATP synthase (F/14-kDa) subunit
S340_03680	1	0.9957	0.4072	0.8424	0.8901	0.8245	0.8424	0.8424	0.8424	0.6755	0.9983	0.4923	0.9634	0.914	0.9617	0.0827	0.0827	0.1286	0.5034	0.3407	0.4438	V-type ATP synthase subunit A	K02117	ATPVA; V/A-type H+/Na+-transporting ATPase subunit A [EC:7.1.2.2 7.2.2.1]	V-type ATP synthase subunit A	COG1155	Archaeal/vacuolar-type H+-ATPase catalytic subunit A/Vma1	C	C	PF00006.25	ATP synthase alpha/beta family, nucleotide-binding domain
S340_03690	1	0.9933	0.9933	0.9243	0.9488	0.9154	0.9232	0.9232	0.9232	0.8742	1	0.2483	0.8575	0.9844	0.9844	0.2027	0.2027	0.2984	0.5067	0.3419	0.5546	V-type ATP synthase subunit B	K02118	ATPVB; V/A-type H+/Na+-transporting ATPase subunit B	V-type ATP synthase subunit B (atpB)	COG1156	Archaeal/vacuolar-type H+-ATPase subunit B/Vma2	C	C	PF00006.25	ATP synthase alpha/beta family, nucleotide-binding domain
S340_03700	1	0.9975	0.9975	0.7956	0.8177	0.7167	0.7389	0.7389	0.7389	0.201	1	0.3448	0.9039	1	1	0	0	0.4138	0.3621	0.1631	0.1261	V-type ATP synthase subunit D	K02120	ATPVD; V/A-type H+/Na+-transporting ATPase subunit D	V-type ATP synthase subunit D	COG1394	Archaeal/vacuolar-type H+-ATPase subunit D/Vma8	C	C	PF01813.17	ATP synthase subunit D
S340_03710	1	0.9948	0.9948	0.5633	0.5736	0.3979	0.4057	0.4031	0.4031	0.907	0.9948	0.3928	1	0.9948	1	0.4264	0.4264	0	0.9509	0.4703	0	signal peptidase I	K03100	lepB; signal peptidase I [EC:3.4.21.89]	signal peptidase I	COG0681	Signal peptidase I	U	U	PF00717.23	Peptidase S24-like
S340_03720	1	1	1	0.7099	0.7666	0.6409	0.6119	0.6133	0.6133	0.8688	0.9972	0.5442	0.8356	0.9779	0.9903	0.2141	0.2141	0.0851	0.6188	0.4006	0.232	putative mannose-1-phosphate guanylyltransferase/mannose-6-phosphate isomerase	K00971	manC; mannose-1-phosphate guanylyltransferase [EC:2.7.7.13]	putative mannose-1-phosphate guanylyltransferase/mannose-6-phosphate isomerase (manC)	COG0836	Mannose-1-phosphate guanylyltransferase	M	M	PF00483.23	Nucleotidyl transferase
S340_03730	1	0.9934	0.9934	0.6149	0.7287	0.4158	0.4136	0.4136	0.4136	0.9278	0.9978	0.4464	0.6761	0.9934	0.9934	0.3829	0.3829	0.0818	0.5164	0.8665	0.1593	hypothetical protein			uncharacterized or unknown					PF13946.6	Domain of unknown function (DUF4214)
S340_03740	1	1	1	0.7111	0.7517	0.3025	0.605	0.605	0.605	0.7359	0.9955	0	0.3499	0.9774	0.9887	0.2217	0.2217	0.246	0.6975	0.8307	0.6614	ribulose-phosphate 3-epimerase	K01783	rpe; ribulose-phosphate 3-epimerase [EC:5.1.3.1]	ribulose-phosphate 3-epimerase	COG0036	Pentose-5-phosphate-3-epimerase	G	G	PF00834.19	Ribulose-phosphate 3 epimerase family
S340_03750	1	1	1	0.0858	0.688	0.5265	0.5265	0.5265	0.5265	0.7549	1	0.7688	0.9721	1	1	0.2178	0.2178	0.7187	0.1114	0.2596	0.2953	hypothetical protein			uncharacterized or unknown
S340_03760	1	1	1	0	0.5556	0.3814	0.3784	0.3724	0.3724	0.3243	1	0.5676	0.9459	0.988	0.988	0	0	0.4294	0.7688	0.2937	0.23	hypothetical protein			uncharacterized or unknown
S340_03770	1	1	1	0.6674	0.779	0.7188	0.7098	0.7098	0.7098	0.5737	1	0.9196	1	0.9754	0.9911	0	0	0.1589	0.4732	0.2201	0	redox-sensing transcriptional repressor rex	K01926	rex; redox-sensing transcriptional repressor	redox-sensing transcriptional repressor rex (rex)	COG2344	NADH/NAD ratio-sensing transcriptional regulator Rex	K	K	PF06971.13	Putative DNA-binding protein N-terminus
S340_03780	1	1	1	0.7554	0.7937	0.7105	0.7022	0.7022	0.7022	0.7854	1	0.4243	0.5241	0.9967	0.9967	0.1602	0.1602	0.4243	0.1141	0.9684	0.1847	8-oxoguanine DNA glycosylase	K03660	OGG1; N-glycosylase/DNA lyase [EC:3.2.2.- 4.2.99.18]	8-oxoguanine DNA glycosylase (ogg)	COG0122	3-methyladenine DNA glycosylase/8-oxoguanine DNA glycosylase	L	L	PF07934.12	8-oxoguanine DNA glycosylase, N-terminal domain
S340_03790	1	0.9934	0.9934	0.3075	0.3662	0.3341	0.3296	0.3296	0.3274	0.9558	0.9978	0.4701	0.7434	0.9757	0.9757	0.2013	0.2013	0.1493	0.8485	0.6438	0.1184	hypothetical protein			uncharacterized or unknown
S340_03800	1	0.9772	0.9772	0.5665	0.6996	0.4525	0.4639	0.4639	0.4639	0.9924	0.9924	0	0.1259	0.9924	0.9924	0.2034	0.2034	0.2183	0.4601	0.3779	0	hypothetical protein			uncharacterized or unknown
S340_03810	1	0.996	0.996	0.739	0.8273	0.5944	0.6225	0.6225	0.6225	0.9799	0.988	0.51	0.5221	0.996	0.996	0	0	0.5582	0.9558	0.6426	0.2133	superfamily I DNA and RNA helicase			superfamily I DNA and RNA helicase					PF08000.11	Bacterial PH domain
S340_03820	1	1	1	0.6961	0.8011	0.7459	0.7238	0.7238	0.7238	0.7182	1	0.7735	1	1	1	0	0	0.332	0.4575	0.379	0.7127	hypothetical protein			uncharacterized or unknown					PF06949.11	Protein of unknown function (DUF1292)
S340_03830	1	0.9737	0.9737	0.3211	0.7368	0.7193	0.6719	0.6719	0.6719	0.8009	1	0.9035	0.9737	0.9737	0.9737	0.2298	0.2298	1	1	0.6114	0	hypothetical protein			uncharacterized or unknown	COG4224	Uncharacterized protein YnzC, UPF0291/DUF896 family	S	S	PF05979.12	Bacterial protein of unknown function (DUF896)
S340_03840	1	0.995	0.995	0.7806	0.8693	0.7722	0.7688	0.7688	0.7688	0.5997	0.9983	0.1759	0.2915	0.9146	0.9799	0.1943	0.1943	0.2864	0.9548	0.3836	0.1	HPr kinase/phosphorylase	K06023	hprK; HPr kinase/phosphorylase [EC:2.7.11.- 2.7.4.-]	HPr kinase/phosphorylase (hprK)	COG1493	Serine kinase of the HPr protein, regulates carbohydrate metabolism	T	T	PF07475.12	HPr Serine kinase C-terminal domain
S340_03850	1	0.9947	0.9947	0.7665	0.7932	0.7132	0.7122	0.7122	0.7122	0.9382	0.9989	0.3433	0.8294	0.9478	0.9989	0.1055	0.1055	0.3763	0.6077	0.1027	0.1439	peptidase M18			peptidase M18	COG1362	Aspartyl aminopeptidase	E	E	PF02127.15	Aminopeptidase I zinc metalloprotease (M18)
S340_03860	1	0.9924	0.7918	0.5759	0.7175	0.5842	0.5904	0.5924	0.5945	0.7993	0.9924	0.1436	0.5567	0.8845	0.9766	0	0	0.1959	0.6247	0.5416	0.1168	hypothetical protein			uncharacterized or unknown					PF13946.6	Domain of unknown function (DUF4214)
S340_03870	1	1	1	0.5748	0.5748	0.5417	0.5553	0.5553	0.5553	0.9534	0.9961	0.172	0.866	1	1	0.1511	0.1511	0.2078	0.7903	0.5437	0.1458	HAD-superfamily hydrolase			HAD-superfamily hydrolase	COG0561	Hydroxymethylpyrimidine pyrophosphatase and other HAD family phosphatases	H|R	H|R	PF08282.12	haloacid dehalogenase-like hydrolase
S340_03880	1	1	1	0.0557	0.7985	0.0689	0.058	0.058	0.058	0.9002	1	0.5913	0.9134	1	1	0.1175	0.1175	0.2637	0.6742	0.0704	0.3371	dihydropteroate synthase	K00796	folP; dihydropteroate synthase [EC:2.5.1.15]	dihydropteroate synthase	COG0294	Dihydropteroate synthase	H	H	PF00809.22	Pterin binding enzyme
S340_03890	1	0.9982	0.6219	0.0642	0.6828	0	0.0593	0.0593	0.0593	0.8297	0.9785	0.6989	0.9014	0.9946	0.9946	0.167	0.167	0.4767	0.5484	0.1792	0.1864	2-amino-4-hydroxy-6- hydroxymethyldihydropteridine pyrophosphokinase	K13940	sulD; dihydroneopterin aldolase / 2-amino-4-hydroxy-6-hydroxymethyldihydropteridine diphosphokinase [EC:4.1.2.25 2.7.6.3]	2-amino-4-hydroxy-6- hydroxymethyldihydropteridine pyrophosphokinase	COG0801|COG1539	7,8-dihydro-6-hydroxymethylpterin-pyrophosphokinase|Dihydroneopterin aldolase	H	H	PF01288.20	7,8-dihydro-6-hydroxymethylpterin-pyrophosphokinase (HPPK)
S340_03900	1	0.9966	0.9966	0.1064	0.1047	0.1097	0.1103	0.1114	0.1114	0.5391	0.9994	0.7957	0.9353	0.8965	0.9989	0.0563	0.0563	0.3061	0.2667	0.2133	0.0923	antimicrobial peptide ABC transporter ATPase	K02003	ABC.CD.A; putative ABC transport system ATP-binding protein	antimicrobial peptide ABC transporter ATPase	COG0577|COG1136	ABC-type antimicrobial peptide transport system, permease component|ABC-type lipoprotein export system, ATPase component	M|V	M|V	PF00005.27	ABC transporter
S340_03910	1	0.991	0.991	0.6119	0.6507	0.5433	0.5134	0.5194	0.5194	0.9463	0.991	0.5851	0.9224	0.9851	0.9851	0	0	0.4149	0.2218	0.1666	0.5582	hypothetical protein			uncharacterized or unknown					PF16224.5	DOmain of unknown function (DUF4883)
S340_03920	1	1	0.9414	1	1	1	1	1	1	1	0.9749	0.9296	0.9749	1	1	0	0	0	1	1	0	tRNA-Leu(caa)
S340_03930	1	0.9968	0.9968	0.7771	0.793	0.7771	0.7994	0.8025	0.8025	1	1	0.8153	1	1	1	0.3006	0.3006	0.328	0.7707	0.3535	0.1682	membrane protein			membrane protein	COG0628	Predicted PurR-regulated permease PerM	R	R	PF01594.16	AI-2E family transporter
S340_03940	1	1	1	0.4023	0.5546	0.4023	0.3851	0.3851	0.3851	0.6178	1	0.4454	0.9655	0.8075	0.819	0	0	0.6034	0.977	0.819	0	hypothetical protein			uncharacterized or unknown
S340_03950	1	0.9985	0.9985	0.7097	0.7199	0.7126	0.7199	0.717	0.717	0.9692	1	0.4824	0.5	1	1	0	0	0.8167	0.7243	0.4413	0	UDP-glucose 4-epimerase	K01784	galE; UDP-glucose 4-epimerase [EC:5.1.3.2]	UDP-glucose 4-epimerase	COG1087	UDP-glucose 4-epimerase	M	M	PF16363.5	GDP-mannose 4,6 dehydratase
S340_03960	1	0.9976	0.9976	0.5666	0.6562	0.5775	0.5678	0.5678	0.5678	0.7833	1	0.2433	0.4794	0.9964	0.9964	0	0	0.5363	0.4153	0.6828	0.2058	putative copper amine oxidase domain-containing protein			putative copper amine oxidase domain-containing protein	COG4632	Exopolysaccharide biosynthesis protein related to N-acetylglucosamine-1-phosphodiester alpha-N-acety...	G	G	PF09992.9	Phosphodiester glycosidase
S340_03970	1	0.9959	0.9959	0.6851	0.7505	0.6626	0.6605	0.6605	0.6605	0.9796	1	0.5031	0.7464	0.998	0.998	0	0	0.1387	0.5419	0.5706	0	glutamine amidotransferase	K07009	gatD; lipid II isoglutaminyl synthase (glutamine-hydrolysing) [EC:6.3.5.13]	glutamine amidotransferase	COG3442	Glutamine amidotransferase related to the GATase domain of CobQ	R	R	PF07685.14	CobB/CobQ-like glutamine amidotransferase domain
S340_03980	1	0.9967	0.5083	0.7774	0.8228	0.7951	0.794	0.794	0.7918	0.9435	1	0.4862	0.7984	0.9723	0.9978	0.1141	0.1141	0.1229	0.4164	0.4784	0.1218	UDP-N-acetylmuramyl tripeptide synthetase	K23393	murT; lipid II isoglutaminyl synthase (glutamine-hydrolysing) [EC:6.3.5.13]	UDP-N-acetylmuramyl tripeptide synthetase	COG0771	UDP-N-acetylmuramoylalanine-D-glutamate ligase	M	M	PF08353.10	Domain of unknown function (DUF1727)
S340_03990	1	0.9959	0.9959	0.5149	0.6177	0.476	0.4917	0.4934	0.4934	0.6774	0.971	0.369	0.66	0.9602	0.9602	0.0792	0.0792	0.3109	0.4909	0.6368	0.1891	putative tetratricopeptide repeat domain-containing protein			putative tetratricopeptide repeat domain-containing protein	COG0457	Tetratricopeptide (TPR) repeat	R	R	PF07719.17	Tetratricopeptide repeat
S340_04000	1	0.9981	0.9981	0.8195	0.8628	0.7951	0.8271	0.8271	0.8271	0.9436	0.9906	0.25	0.906	1	1	0.3177	0.3177	0.1694	0.8816	0.3421	0.1289	undecaprenyl-diphosphatase	K06153	bacA; undecaprenyl-diphosphatase [EC:3.6.1.27]	undecaprenyl-diphosphatase (uppP)	COG1968	Undecaprenyl pyrophosphate phosphatase UppP	I	I	PF02673.18	Bacitracin resistance protein BacA
S340_04010	1	1	0.4746	0.8464	0.8971	0.8834	0.8752	0.8752	0.8752	0.9986	1	0.6118	0.8669	0.8697	1	0.1353	0.1353	0.2908	0.4417	0.4568	0.2894	phosphohexokinase	K21071	pfk; ATP-dependent phosphofructokinase / diphosphate-dependent phosphofructokinase [EC:2.7.1.11 2.7.1.90]	phosphohexokinase	COG0205	6-phosphofructokinase	G	G	PF00365.20	Phosphofructokinase
S340_04020	1	0.9871	0.9871	0.4968	0.6161	0.4968	0.5	0.5	0.5	0.5194	0.9742	0.3839	0.8871	1	1	0.1342	0.1342	0.0955	0.829	0.5613	0.6258	hypothetical protein			uncharacterized or unknown					PF14270.6	Domain of unknown function (DUF4358)
S340_04030	1	0.9881	0.9881	0	0.0907	0.0896	0	0	0	0.9403	0.9791	0.7881	0.8597	0.9075	0.9075	0	0	0.6358	0.6507	0.8328	0.4328	hypothetical protein			uncharacterized or unknown
S340_04040	1	0.9834	0.6999	0.0346	0	0	0	0	0	0.6312	0.9391	0.3145	0.7641	0.5736	0.5792	0.1838	0.1838	0.0648	0.5991	0.1351	0.099	beta-N-acetylhexosaminidase			beta-N-acetylhexosaminidase	COG3525	N-acetyl-beta-hexosaminidase	G	G	PF00728.22	Glycosyl hydrolase family 20, catalytic domain
S340_04050	1	0.9722	0.679	0.0719	0.0654	0.0648	0.0642	0.06	0.0642	0.7886	0.963	0.0832	0.3596	0.5309	0.5309	0.0903	0.0903	0.392	0.7145	0.2006	0.304	hypothetical protein	K03292	TC.GPH; glycoside/pentoside/hexuronide:cation symporter, GPH family	uncharacterized or unknown (uidB)	COG2211	Na+/melibiose symporter or related transporter	G	G	PF13347.6	MFS/sugar transport protein
S340_04060	1	0.9835	0.9835	0	0	0.2132	0	0	0	0.7322	0.9752	0.681	0.8182	0.9835	0.9835	0	0	0	0	0	0	hypothetical protein			uncharacterized or unknown
S340_04070	1	0.9758	0.4111	0	0	0	0	0	0	0.6908	0.9855	0.6039	0.971	0.9469	0.9469	0.2121	0.2121	0.4614	1	0.4725	0.201	hypothetical protein			uncharacterized or unknown	COG1082	Sugar phosphate isomerase/epimerase	G	G
S340_04080	1	0.9974	0.9607	0	0	0	0	0.0767	0.0767	0.6571	0.9791	0.2309	0.4031	0.9921	0.9921	0	0	0.8089	0.7094	0.2429	0.2984	hypothetical protein			uncharacterized or unknown	COG1082	Sugar phosphate isomerase/epimerase	G	G
S340_04090	1	1	0.7811	0	0.0911	0.1343	0.147	0.147	0.147	0.426	1	0.8166	0.9201	0.9615	0.9822	0.2929	0.2929	0.2959	0.9201	0.5414	0	transcriptional regulator			transcriptional regulator	COG1309	DNA-binding transcriptional regulator, AcrR family	K	K	PF14278.6	Transcriptional regulator C-terminal region
S340_04100	1	0.9918	0.9918	0	0.0395	0	0.04	0.04	0.04	0.9021	0.9825	0.4231	0.8228	0.9639	0.9942	0	0	0.4755	0.655	0.641	0.183	BadF/BadG/BcrA/BcrD type ATPase			BadF/BadG/BcrA/BcrD type ATPase	COG1476|COG2971	DNA-binding transcriptional regulator, XRE-family HTH domain|BadF-type ATPase, related to human N-acetylglucosamine kinase	K|G	K|G	PF01869.20	BadF/BadG/BcrA/BcrD ATPase family
S340_04110	1	0.9956	0.811	0.8011	0.8497	0.8022	0.811	0.811	0.811	0.8431	0.9945	0.1746	0.9569	0.958	1	0.158	0.158	0.1055	0.5481	0.2055	0	glutamate dehydrogenase	K00262	E1.4.1.4; glutamate dehydrogenase (NADP+) [EC:1.4.1.4]	glutamate dehydrogenase (gdhA)	COG0334	Glutamate dehydrogenase/leucine dehydrogenase	E	E	PF00208.21	Glutamate/Leucine/Phenylalanine/Valine dehydrogenase
S340_04120	1	0.9877	0.4644	0.7813	0.8378	0.7617	0.7469	0.7469	0.7469	0.769	0.9656	0.6536	0.6536	0.8673	0.9877	0	0	0.371	0.3686	0.2224	0.2801	exonuclease			exonuclease	COG0847	DNA polymerase III, epsilon subunit or related 3'-5' exonuclease	L	L	PF00929.24	Exonuclease
S340_04130	1	0.9918	0.4118	0.6536	0.7696	0.6585	0.665	0.665	0.665	0.9575	0.9902	0.4314	0.7157	0.915	0.915	0.1814	0.1814	0.2516	0.8301	0.7239	0.1101	arginase	K01476	E3.5.3.1; arginase [EC:3.5.3.1]	arginase	COG0010	Arginase family enzyme	E	E	PF00491.21	Arginase family
S340_04140	1	1	1	0.4255	0.5176	0.439	0.4282	0.4282	0.4282	0.7019	0.9702	0.3415	0.6341	0.9485	0.9485	0	0	0	0.6667	0.8618	0.193	putative CRISPR-associated protein Cas5 family protein			putative CRISPR-associated protein Cas5 family protein (cas5_1)
S340_04150	1	1	1	0.5899	0.7235	0.5853	0.5899	0.5899	0.5899	0.9724	0.9954	0.6313	0.7696	1	1	0.4171	0.4171	0	0.2982	0.4544	0.4931	hypothetical protein			uncharacterized or unknown
S340_04160	1	1	1	0.6262	0.7136	0.5777	0.5947	0.5947	0.5947	0.9272	0.983	0.4636	0.7937	1	1	0	0	0	0.7039	0.0823	0.1607	hypothetical protein			uncharacterized or unknown
S340_04170	1	1	1	0.4307	0.4794	0.427	0.4345	0.4345	0.4345	0.7715	0.9551	0.3101	0.8951	1	1	0	0	0.412	0.4719	0.427	0.5281	putative peptidylprolyl isomerase			putative peptidylprolyl isomerase
S340_04180	1	0.9883	0.9883	0.182	0.5859	0.2227	0.2152	0.2168	0.2168	0.832	0.9727	0.1684	0.9336	0.9922	1	0	0	0.4297	0.7734	0.7461	0.1762	hypothetical protein			uncharacterized or unknown
S340_04190	1	0.9913	0.6277	0.1234	0.6407	0	0.1251	0.1251	0.1251	0.9177	1	0.5844	0.6667	0.9827	0.9827	0	0	0.9091	0.1515	0.4978	0	hypothetical protein			uncharacterized or unknown					PF14358.6	Domain of unknown function (DUF4405)
S340_04200	1	1	1	0.6062	0.7066	0.5405	0.5212	0.5193	0.5193	1	1	0.7703	0.9981	0.9981	0.9981	0.1969	0.1969	0.6042	0.1859	0.5521	0.332	biotin-(acetyl-CoA carboxylase) ligase	K03524	birA; BirA family transcriptional regulator, biotin operon repressor / biotin---[acetyl-CoA-carboxylase] ligase [EC:6.3.4.15]	biotin-(acetyl-CoA carboxylase) ligase (BirA)	COG0340	Biotin-(acetyl-CoA carboxylase) ligase	H	H	PF03099.19	Biotin/lipoate A/B protein ligase family
S340_04210	1	0.9932	0.9932	0.7039	0.7859	0.7153	0.7289	0.7335	0.7335	0.7608	0.9841	0.4009	0.9453	0.8383	0.8383	0	0	0.3394	0.5011	0.5535	0.3986	tRNA (Guanine-N(7)-)-methyltransferase	K03439	trmB; tRNA (guanine-N7-)-methyltransferase [EC:2.1.1.33]	tRNA (Guanine-N(7)-)-methyltransferase	COG0220	tRNA G46 methylase TrmB	J	J	PF02390.17	Putative methyltransferase
S340_04220	1	1	1	0.7725	0.8376	0.7886	0.7975	0.7975	0.7975	0.8109	0.9955	0.372	0.8475	0.9902	0.9982	0.1285	0.1285	0.2123	0.3381	0.7832	0.1945	arginyl-tRNA synthetase	K01887	RARS; arginyl-tRNA synthetase [EC:6.1.1.19]	arginyl-tRNA synthetase (argS)	COG0018	Arginyl-tRNA synthetase	J	J	PF00750.19	tRNA synthetases class I (R)
S340_04230	1	0.9963	0.9963	0.4607	0.5993	0.3745	0.412	0.412	0.412	0.9663	0.9925	0.1097	0.121	0.9064	1	0	0	0.6292	0.6816	0.7004	0.1154	hypothetical protein			uncharacterized or unknown
S340_04240	1	0.9947	0.9947	0.4947	0.6619	0.5011	0.5063	0.5026	0.5048	0.8302	0.9921	0.3989	0.6725	0.8661	0.9884	0.163	0.163	0.0989	0.7757	0.3995	0.0661	putative allergen V5/Tpx-1 related			putative allergen V5/Tpx-1 related					PF13946.6	Domain of unknown function (DUF4214)
S340_04250	1	1	1	0.6166	0.7784	0.6724	0.6936	0.6936	0.6936	0.8593	0.9634	0.3121	0.9114	1	1	0	0	0.3353	0.2678	0.5356	0.2659	membrane protein	K22044	ybiO; moderate conductance mechanosensitive channel	membrane protein	COG0668	Small-conductance mechanosensitive channel	M	M	PF00924.18	Mechanosensitive ion channel
S340_04260	1	1	1	0.5832	0.7004	0.5412	0.5644	0.5644	0.5644	0.8321	0.9783	0.1881	0.686	0.9913	0.9986	0.1294	0.1294	0.1954	0.563	0.3748	0.2272	hypothetical protein			uncharacterized or unknown
S340_04270	1	0.9994	0.9994	0.6849	0.752	0.6408	0.6433	0.6433	0.642	0.8291	0.9994	0.6283	0.8421	0.9677	0.9832	0	0	0.2126	0.307	0.1467	0.1175	glycosyltransferase			glycosyltransferase	COG3459	Cellobiose phosphorylase	G	G	PF17167.4	Glycosyl hydrolase 36 superfamily, catalytic domain
S340_04280	1	1	1	0.0443	0.7963	0.0427	0.0443	0.0443	0.0443	0.8734	0.9974	0.1749	0.3629	0.9961	0.9961	0	0	0	0.7285	0.8251	0.2546	alanine-glyoxylate aminotransferase			alanine-glyoxylate aminotransferase	COG0075	Archaeal aspartate aminotransferase or a related aminotransferase, includes purine catabolism protein PucG	E|F	E|F	PF00266.19	Aminotransferase class-V
S340_04290	1	1	1	0.7125	0.7792	0.725	0.7375	0.7375	0.7375	0.9	1	0.3208	0.7312	0.9958	0.9958	0	0	0.3875	0.4313	0.3479	0	putative 3'-5' exonuclease related to the exonuclease domain of PolB			putative 3'-5' exonuclease related to the exonuclease domain of PolB	COG3359	Uncharacterized conserved protein YprB, contains RNaseH-like and TPR domains	R	R	PF13482.6	RNase_H superfamily
S340_04300	1	0.9938	0.9938	0.8004	0.848	0.8128	0.8056	0.8077	0.8077	0.9638	0.9969	0.2316	0.7632	0.91	0.9721	0	0	0.2037	0.2792	0.2958	0.1892	glutamyl-tRNA synthetase	K01885	EARS; glutamyl-tRNA synthetase [EC:6.1.1.17]	glutamyl-tRNA synthetase (gltX)	COG0008	Glutamyl- or glutaminyl-tRNA synthetase	J	J	PF00749.21	tRNA synthetases class I (E and Q), catalytic domain
S340_04310	1	0.7567	0.7567	0.6422	0.7531	0.6369	0.6583	0.6583	0.6583	0.8408	1	0.3488	0.9839	0.8855	0.9928	0.1274	0.1274	0	0.9106	0.3113	0.4043	metallo-beta-lactamase			metallo-beta-lactamase	COG2333	Metal-dependent hydrolase, beta-lactamase superfamily II	R	R	PF00753.27	Metallo-beta-lactamase superfamily
S340_04320	1	0.9938	0.9938	0.5975	0.5892	0.5581	0.5228	0.5228	0.5228	0.7116	1	0.3361	0.9046	0.9959	0.9959	0	0	0.388	0.7656	0.5705	0.2241	1-acyl-sn-glycerol-3-phosphate acyltransferase	K00655	plsC; 1-acyl-sn-glycerol-3-phosphate acyltransferase [EC:2.3.1.51]	1-acyl-sn-glycerol-3-phosphate acyltransferase (plsC)	COG0204	1-acyl-sn-glycerol-3-phosphate acyltransferase	I	I	PF01553.21	Acyltransferase
S340_04330	1	1	0.6327	0.8087	0.869	0.8087	0.8214	0.8214	0.8214	0.8673	1	0.1565	0.5952	0.9932	0.9932	0.2117	0.2117	0.1395	0.6624	0.3104	0.2449	hypothetical protein			uncharacterized or unknown	COG0444	ABC-type dipeptide/oligopeptide/nickel transport system, ATPase component	E|P	E|P
S340_04340	1	1	1	0	0.874	0	0.6276	0.6276	0.6276	0.2181	0.6551	0.3457	0.9843	0.7402	1	0	0	0	0.5094	0.5276	0	hypothetical protein	K09779	uncharacterized protein	uncharacterized or unknown	COG2155	Uncharacterized membrane protein YuzA, DUF378 family	S	S	PF04070.12	Domain of unknown function (DUF378)
S340_04350	1	1	1	0.6893	0.7087	0.5825	0.6068	0.6165	0.6165	0.9612	0.9903	0.4617	0.8641	0.9854	0.9854	0	0	0.2655	0.2748	0.4282	0	hypothetical protein			uncharacterized or unknown
S340_04360	1	1	1	0.5822	0.6577	0.557	0.5839	0.5839	0.5839	0.7953	1	0.7114	0.948	0.6946	0.6997	0.1634	0.1634	0.2852	0.9161	0.8591	0	hypothetical protein			uncharacterized or unknown
S340_04370	1	0.998	0.2979	0.0339	0	0.8226	0.8291	0.8291	0.8291	0.8876	0.9985	0.1924	0.8786	0.5027	0.8591	0.05	0.05	0.1059	0.7356	0.2714	0.1754	ribonucleoside-diphosphate reductase	K00525	E1.17.4.1A; ribonucleoside-diphosphate reductase alpha chain [EC:1.17.4.1]	ribonucleoside-diphosphate reductase	COG0209	Ribonucleotide reductase alpha subunit	F	F	PF02867.15	Ribonucleotide reductase, barrel domain
S340_04380	1	0.9954	0.4931	0.6845	0.7642	0.6539	0.6417	0.6432	0.6432	0.8116	0.9954	0.4548	0.5467	0.7213	0.9923	0.1233	0.1233	0.2006	0.8959	0.3675	0.2144	phospho-2-dehydro-3-deoxyheptonate aldolase	K03856	AROA2; 3-deoxy-7-phosphoheptulonate synthase [EC:2.5.1.54]	phospho-2-dehydro-3-deoxyheptonate aldolase (aroA)	COG2876	3-deoxy-D-arabino-heptulosonate 7-phosphate (DAHP) synthase	E	E	PF00793.20	DAHP synthetase I family
S340_04390	1	0.9976	0.9976	0.6523	0.7634	0.6284	0.6141	0.6129	0.6129	0.73	0.994	0.2019	0.859	0.9964	0.9964	0.2222	0.2222	0.2258	0.4373	0.6356	0.3441	3-phosphoshikimate 1-carboxyvinyltransferase	K00800	aroA; 3-phosphoshikimate 1-carboxyvinyltransferase [EC:2.5.1.19]	3-phosphoshikimate 1-carboxyvinyltransferase (AroA2)	COG0128	5-enolpyruvylshikimate-3-phosphate synthase	E	E	PF00275.20	EPSP synthase (3-phosphoshikimate 1-carboxyvinyltransferase)
S340_04400	1	0.9961	0.9961	0.7165	0.7616	0.6778	0.6894	0.6894	0.6894	0.884	0.9961	0.3003	0.7758	0.9936	0.9936	0.1286	0.1286	0.3041	0.6379	0.393	0	chorismate synthase	K01736	aroC; chorismate synthase [EC:4.2.3.5]	chorismate synthase	COG0082	Chorismate synthase	E	E	PF01264.21	Chorismate synthase
S340_04410	1	0.9972	0.9972	0.6102	0.6501	0.5434	0.5505	0.5505	0.5505	0.9943	0.9972	0.2063	0.8407	0.9872	0.9915	0.1408	0.1408	0.4324	0.3926	0.2461	0.1664	3-dehydroquinate synthase	K01735	aroB; 3-dehydroquinate synthase [EC:4.2.3.4]	3-dehydroquinate synthase (aroB)	COG0337	3-dehydroquinate synthetase	E	E	PF01761.20	3-dehydroquinate synthase
S340_04420	1	0.995	0.995	0.4451	0.5985	0.4551	0.4751	0.4726	0.4726	0.9925	1	0.1621	0.5599	0.8828	0.9925	0.1247	0.1247	0.2519	0.1247	0.2219	0.1397	putative allergen V5/Tpx-1 related			putative allergen V5/Tpx-1 related					PF13946.6	Domain of unknown function (DUF4214)
S340_04430	1	0.9912	0.9912	0.4325	0.5702	0.3259	0.3496	0.3496	0.3496	0.6316	0.9693	0.6491	0.9825	0.6535	0.8289	0	0	0.4868	0.6535	0.1741	0	hypothetical protein			uncharacterized or unknown
S340_04440	1	0.9905	0.9905	0.0955	0.3699	0.2189	0.2041	0.2041	0.2041	0.8186	1	0.8854	0.9952	0.9666	0.9666	0	0	0.3174	0.611	0.2344	0	hypothetical protein			uncharacterized or unknown
S340_04450	1	0.9964	0.9964	0.1946	0.6607	0.6143	0.6214	0.6214	0.6214	0.8536	0.9964	0.7196	0.8357	0.9911	0.9911	0.0605	0.0605	0.5554	0.6	0.3375	0.2964	IIB family hydrolase			IIB family hydrolase	COG0561	Hydroxymethylpyrimidine pyrophosphatase and other HAD family phosphatases	H|R	H|R	PF08282.12	haloacid dehalogenase-like hydrolase
S340_04460	1	1	1	0.0769	0.8589	0.7129	0.7153	0.7153	0.7153	0.8443	1	0.674	0.7202	0.9927	0.9927	0.2343	0.2343	0	0.3212	0.2044	0	hypothetical protein			uncharacterized or unknown
S340_04470	1	0.9938	0.8029	0.1708	0.8419	0.7721	0.8111	0.809	0.809	0.9897	1	0.3717	0.9877	0.9938	0.9938	0.2008	0.2008	0.1043	0.5421	0.3676	0.2197	ABC transporter	K09013	sufC; Fe-S cluster assembly ATP-binding protein	ABC transporter	COG0396	Fe-S cluster assembly ATPase SufC	O	O	PF00005.27	ABC transporter
S340_04480	1	1	0.5663	0	0.9256	0.9008	0.9148	0.9148	0.9148	0.7433	1	0.2265	0.7282	0.9773	0.986	0.1079	0.1079	0.246	0.9536	0.7562	0.11	FeS assembly protein SufB	K09014	sufB; Fe-S cluster assembly protein SufB	FeS assembly protein SufB (sufB)	COG0719	Fe-S cluster assembly scaffold protein SufB	O	O	PF01458.17	Uncharacterized protein family (UPF0051)
S340_04490	1	0.9958	0.9958	0.0529	0.6704	0.5516	0.5714	0.5714	0.5714	0.9491	0.9915	0.273	0.6421	0.9745	0.9958	0.2546	0.2546	0.1782	0.4031	0.8642	0	iron-regulated ABC-type transporter membrane component			iron-regulated ABC-type transporter membrane component	COG0719	Fe-S cluster assembly scaffold protein SufB	O	O	PF01458.17	Uncharacterized protein family (UPF0051)
S340_04500	1	1	0.807	0.1505	0.7791	0.7015	0.7027	0.7027	0.7027	0.7221	0.9976	0.3981	0.483	0.8483	0.8629	0	0	0.1178	0.7609	0.3968	0.0921	selenocysteine lyase	K11717	sufS; cysteine desulfurase / selenocysteine lyase [EC:2.8.1.7 4.4.1.16]	selenocysteine lyase	COG0520	Selenocysteine lyase/Cysteine desulfurase	E	E	PF00266.19	Aminotransferase class-V
S340_04510	1	1	1	0	0.8705	0.8669	0.8777	0.8777	0.8777	0.9317	1	0.795	0.8885	1	1	0	0	0.5719	0	0.7878	0.2162	SUF system FeS assembly protein, NifU family	K04488	iscU; nitrogen fixation protein NifU and related proteins	SUF system FeS assembly protein, NifU family	COG0822	NifU homolog involved in Fe-S cluster formation	O	O	PF01592.16	NifU-like N terminal domain
S340_04520	1	0.9978	0.7009	0	0.8472	0.8057	0.8079	0.8079	0.8079	0.9836	0.9956	0.3275	0.9662	0.9651	0.9869	0.1769	0.1769	0.3373	0.7391	0.833	0.0656	oxaloacetate decarboxylase	K01571	oadA; oxaloacetate decarboxylase (Na+ extruding) subunit alpha [EC:7.2.4.2]	oxaloacetate decarboxylase	COG5016	Pyruvate/oxaloacetate carboxyltransferase	C	C	PF02436.18	Conserved carboxylase domain
S340_04530	1	0.9847	0.9847	0.1531	0.6429	0.5255	0.5612	0.5612	0.5612	0.9745	0.9745	0.8163	0.9643	0.9847	0.9847	0	0	0.7959	0.3791	0.7959	0	sodium pump decarboxylase subunit gamma subfamily protein	K23352	gcdD; glutaconyl-CoA/methylmalonyl-CoA decarboxylase subunit delta	sodium pump decarboxylase subunit gamma subfamily protein					PF04277.13	Oxaloacetate decarboxylase, gamma chain
S340_04540	1	1	1	0.2516	0.5778	0.6089	0.6	0.6	0.6	0.6622	0.9333	0.9867	0.9956	1	1	0	0	0.5289	0.7867	0.7422	0	biotin/lipoyl attachment domain-containing protein	K23351	gcdC; glutaconyl-CoA/methylmalonyl-CoA decarboxylase subunit gamma	biotin/lipoyl attachment domain-containing protein	COG4770	Acetyl/propionyl-CoA carboxylase, alpha subunit	I	I	PF00364.22	Biotin-requiring enzyme
S340_04550	1	1	0.6533	0	0.8419	0.8003	0.8086	0.8086	0.8086	0.8447	0.9903	0.208	0.4119	0.9875	0.9875	0	0	0.1429	0.6865	0.5839	0.1734	sodium ion-translocating decarboxylase subunit beta	K20509	madB; carboxybiotin decarboxylase [EC:7.2.4.1]	sodium ion-translocating decarboxylase subunit beta	COG1883	Na+-transporting methylmalonyl-CoA/oxaloacetate decarboxylase, beta subunit	C	C	PF03977.13	Na+-transporting oxaloacetate decarboxylase beta subunit
S340_04560	1	0.9982	0.9982	0.0837	0.7482	0.5777	0.5875	0.5848	0.5848	0.9152	0.9956	0.1996	0.7783	0.9055	0.9249	0	0	0.0981	0.2853	0.4867	0.0466	putative methyl-accepting chemotaxis sensory transducer	K03406	mcp; methyl-accepting chemotaxis protein	putative methyl-accepting chemotaxis sensory transducer (mcp)	COG0840	Methyl-accepting chemotaxis protein	T|N	T|N	PF00015.21	Methyl-accepting chemotaxis protein (MCP) signalling domain
S340_04570	1	1	1	0.074	0.7394	0.5499	0.5364	0.5373	0.5373	0.4735	0.9982	0.4169	0.9452	0.8796	0.8841	0.0893	0.0893	0.2983	0.5813	0.3136	0.1833	putative methyl-accepting chemotaxis protein	K03406	mcp; methyl-accepting chemotaxis protein	putative methyl-accepting chemotaxis protein	COG0840	Methyl-accepting chemotaxis protein	T|N	T|N	PF00015.21	Methyl-accepting chemotaxis protein (MCP) signalling domain
S340_04580	1	0.9977	0.9977	0	0.6528	0.5903	0.6065	0.6065	0.6065	0.8403	0.9676	0	0.6319	0.9769	0.9769	0	0	0.3704	0.7292	0.4444	0.2546	HAD-superfamily hydrolase	K06019	ppaX; pyrophosphatase PpaX [EC:3.6.1.1]	HAD-superfamily hydrolase	COG0546	Phosphoglycolate phosphatase, HAD superfamily	C	C	PF13419.6	Haloacid dehalogenase-like hydrolase
S340_04590	1	0.9912	0.4989	0.2329	0.7539	0.6755	0.6887	0.6865	0.6865	0.9779	0.9834	0.1008	0.5806	0.8631	0.9724	0.1203	0.1203	0.2892	0.2461	0.1104	0.2086	RNA (Uracil-5-)-methyltransferase			RNA (Uracil-5-)-methyltransferase	COG2265	tRNA/tmRNA/rRNA uracil-C5-methylase, TrmA/RlmC/RlmD family	J	J	PF05958.11	tRNA (Uracil-5-)-methyltransferase
S340_04600	1	0.6243	0.6243	0	0	0.25	0	0.5723	0.3723	0.6243	0.6243	0.2811	0.4791	0.6216	0.6216	0	0	0.2236	0.4791	0.2547	0	XRE family transcriptional regulator			XRE family transcriptional regulator	COG3655	DNA-binding transcriptional regulator, XRE family	K	K	PF13443.6	Cro/C1-type HTH DNA-binding domain
S340_04610	1	0	0	0.0377	0.0436	0.0363	0	0	0	0	0	0	0	0	0	0	0	0	0	0	0	DNA modification methylase			DNA modification methylase	COG0863	DNA modification methylase	L	L	PF01555.18	DNA methylase
S340_04620	1	0	0	0.0398	0.047	0	0.0376	0.0376	0.0376	0	0	0	0	0	0	0	0	0	0	0	0	DNA modification methylase			DNA modification methylase	COG0863|COG1743	DNA modification methylase|Adenine-specific DNA methylase, contains a Zn-ribbon domain	L	L	PF01555.18	DNA methylase
S340_04630	1	0.0602	0.0602	0	0	0	0	0	0	0	0	0	0	0	0	0	0	0	0	0	0	hypothetical protein			uncharacterized or unknown
S340_04640	1	0.046	0.046	0	0.0492	0	0	0	0	0	0.046	0	0	0.046	0.046	0	0	0	0	0	0	ATPase	K07452	mcrB; 5-methylcytosine-specific restriction enzyme B [EC:3.1.21.-]	ATPase	COG1401	5-methylcytosine-specific restriction endonuclease McrBC, GTP-binding regulatory subunit McrB	V	V	PF07728.14	AAA domain (dynein-related subfamily)
S340_04650	1	0	0	0	0	0	0	0	0	0	0	0	0	0	0	0	0	0	0	0	0	Type-2 restriction enzyme BsuMI component YdjA			Type-2 restriction enzyme BsuMI component YdjA (ydjA)					PF09563.10	LlaJI restriction endonuclease
S340_04660	1	0.0394	0	0	0	0	0.0389	0.0389	0.0389	0	0	0	0	0	0	0	0	0	0	0	0	CGNR zinc finger			CGNR zinc finger					PF11706.8	CGNR zinc finger
S340_04670	1	0	0	0	0	0	0	0	0	0	0	0	0	0	0	0	0	0	0	0	0	RNA polymerase sigma factor			RNA polymerase sigma factor	COG1595	DNA-directed RNA polymerase specialized sigma subunit, sigma24 family	K	K	PF08281.12	Sigma-70, region 4
S340_04680	1	0	0	0	0	0.3354	0.5823	0.5793	0.5762	0	0	0	0	0	0	0	0	0	0	0	0	phage-associated protein			phage-associated protein					PF10991.8	Protein of unknown function (DUF2815)
S340_04690	1	0	0	0.0252	0.0247	0.0374	0.5054	0.5046	0.5054	0	0	0	0	0	0	0	0	0	0	0	0	DNA-directed DNA polymerase	K02334	dpo; DNA polymerase bacteriophage-type [EC:2.7.7.7]	DNA-directed DNA polymerase	COG0749	DNA polymerase I - 3'-5' exonuclease and polymerase domains	L	L	PF00476.20	DNA polymerase family A
S340_04700	1	0	0	0.3662	0	0	0	0.5632	0	0	0	0	0	0	0	0	0	0	0	0	0	prophage antirepressor			prophage antirepressor	COG3617|COG3645	Prophage antirepressor|Phage antirepressor protein YoqD, KilAC domain	X	X	PF03374.14	Phage antirepressor protein KilAC domain
S340_04710	1	0	0	0	0	0	0	0.5068	0	0	0	0	0	0	0	0	0	0	0	0	0	hypothetical protein			uncharacterized or unknown
S340_04720	1	0	0	0	0	0.0269	0.3881	0.3566	0.3912	0	0	0	0	0	0	0	0	0	0	0	0	virulence-associated E family protein			virulence-associated E family protein	COG5545	Predicted P-loop ATPase and inactivated derivatives	X	X	PF05272.11	Virulence-associated protein E
S340_04730	1	0	0	0	0	0	0.3451	0.3495	0.337	0	0	0	0	0	0	0	0	0	0	0	0	APSE-2 prophage protein			APSE-2 prophage protein (P44)					PF08774.11	VRR-NUC domain
S340_04740	1	0.0736	0.0736	0.0961	0.0848	0.1064	0.4944	0.4933	0.491	0.0706	0.0744	0	0.0458	0.0736	0.0736	0	0	0	0	0	0	phage-related DNA helicase			phage-related DNA helicase	COG0553	Superfamily II DNA or RNA helicase, SNF2 family	K|L	K|L	PF00176.23	SNF2 family N-terminal domain
S340_04750	1	0	0	0	0	0	0	0	0	0	0	0	0	0	0	0	0	0	0	0	0	hypothetical protein			uncharacterized or unknown
S340_04760	1	0.2475	0.2475	0.2183	0	0	0.2137	0	0	0.246	0.246	0	0.2475	0.246	0.246	0.1479	0.1479	0.1125	0.23	0.2373	0.224	phage HNH endonuclease	K07451	mcrA; 5-methylcytosine-specific restriction enzyme A [EC:3.1.21.-]	phage HNH endonuclease	COG1403	5-methylcytosine-specific restriction endonuclease McrA	V	V	PF01844.23	HNH endonuclease
S340_04770	1	0	0	0	0	0	0	0	0	0	0	0	0	0	0	0	0	0	0	0	0	Phage terminase, small subunit			Phage terminase, small subunit	COG3747	Phage terminase, small subunit	X	X	PF05119.12	Phage terminase, small subunit
S340_04780	1	0.4732	0.4732	0.5969	0.4898	0.4681	0.463	0.4643	0.4643	0.4286	0.4719	0.1008	0.2232	0.4196	0.463	0.0432	0.0432	0.1352	0.2296	0.352	0.1811	methionine adenosyltransferase	K00789	metK; S-adenosylmethionine synthetase [EC:2.5.1.6]	methionine adenosyltransferase	COG0192	S-adenosylmethionine synthetase	H	H	PF02773.16	S-adenosylmethionine synthetase, C-terminal domain
S340_04790	1	0	0	0.0491	0.041	0.0386	0.0545	0.0364	0.0364	0	0	0	0	0	0	0	0	0	0	0	0	site-specific DNA-methyltransferase N-4/N-6 (phage related)			site-specific DNA-methyltransferase N-4/N-6 (phage related)	COG0863|COG1475	DNA modification methylase|Chromosome segregation protein Spo0J, contains ParB-like nuclease domain	L|D	L|D	PF01555.18	DNA methylase
S340_04800	1	0	0	0	0.0673	0	0	0	0	0	0.0655	0	0	0	0	0	0	0	0.0655	0	0	hypothetical protein			uncharacterized or unknown
S340_04810	1	0	0	0	0	0	0	0	0	0	0	0	0	0	0	0	0	0	0	0	0	hypothetical protein			uncharacterized or unknown					PF14192.6	Domain of unknown function (DUF4314)
S340_04820	1	0.2011	0.2011	0.1984	0	0	0.1938	0	0	0.0915	0.2002	0.1141	0.1966	0.202	0.202	0.0628	0.0628	0.0886	0.173	0.1993	0.1078	putative phage terminase large subunit			putative phage terminase large subunit	COG4626	Phage terminase-like protein, large subunit, contains N-terminal HTH domain	X	X	PF03354.15	Phage Terminase
S340_04830	1	0	0	0	0	0	0	0	0	0	0	0	0	0	0	0	0	0	0	0	0	hypothetical protein			uncharacterized or unknown
S340_04840	1	0	0	0	0	0	0	0	0	0	0	0	0	0	0	0	0	0	0	0	0	hypothetical protein			uncharacterized or unknown
S340_04850	1	0.1303	0.0967	0.1373	0.0366	0	0.1455	0	0	0	0.1385	0	0.1121	0	0.1491	0	0	0	0.1526	0.095	0.062	phage portal protein			phage portal protein	COG4695	Phage portal protein BeeE	X	X	PF04860.12	Phage portal protein
S340_04860	1	0	0	0	0	0	0.22	0	0	0	0	0	0	0	0	0	0	0	0	0	0	hypothetical protein			uncharacterized or unknown	COG0740	ATP-dependent protease ClpP, protease subunit	O	O
S340_04870	1	0.0427	0	0.0446	0	0	0.0422	0.2662	0.0417	0	0	0	0	0.0392	0.0392	0	0	0	0.0427	0	0	phage major capsid protein			phage major capsid protein	COG4653	Predicted phage phi-C31 gp36 major capsid-like protein	X	X	PF05065.13	Phage capsid family
S340_04880	1	0	0	0	0	0	0	0	0	0	0	0	0	0	0	0	0	0	0	0	0	hypothetical protein			uncharacterized or unknown
S340_04890	1	0	0	0	0	0	0.1319	0.1319	0	0	0	0	0	0	0	0	0	0	0	0	0	Phage gp6-like head-tail connector protein			Phage gp6-like head-tail connector protein					PF05135.13	Phage gp6-like head-tail connector protein
S340_04900	1	0.1248	0.1248	0	0	0	0	0	0	0	0	0	0	0.1248	0.1248	0	0	0	0	0	0	Bacteriophage head-tail adaptor			Bacteriophage head-tail adaptor	COG5614	Bacteriophage head-tail adaptor	X	X	PF05521.11	Phage head-tail joining protein
S340_04910	1	0	0	0	0	0.1032	0.1071	0.1071	0.1071	0	0	0	0	0	0	0	0	0	0	0	0	phage protein, HK97 gp10 family			phage protein, HK97 gp10 family					PF04883.12	Bacteriophage HK97-gp10, putative tail-component
S340_04920	1	0.1204	0.1204	0	0	0	0	0	0	0.125	0.125	0	0	0.1204	0.1204	0	0	0	0.1204	0.1204	0	hypothetical protein			uncharacterized or unknown
S340_04930	1	0	0	0	0	0	0	0	0	0	0	0	0	0	0	0	0	0	0	0	0	phage major tail protein, phi13 family			phage major tail protein, phi13 family	COG5492	Uncharacterized conserved protein YjdB, contains Ig-like domain	R	R
S340_04940	1	0	0	0.1145	0.1129	0	0	0	0	0	0	0	0	0	0	0	0	0	0	0	0	hypothetical protein			uncharacterized or unknown
S340_04950	1	0.0254	0.0254	0.0237	0.0304	0.0209	0.0379	0.0225	0.0225	0	0.024	0	0	0	0.0223	0	0	0	0.0201	0.0211	0	tape measure domain protein			tape measure domain protein	COG3941|COG5412	Phage tail tape-measure protein, controls tail length|Phage-related protein	X	X
S340_04960	1	0	0	0	0	0	0	0	0	0	0	0	0	0	0	0	0	0	0	0	0	hypothetical protein			uncharacterized or unknown	COG4722	Phage-related protein	X	X	PF05709.11	Phage tail protein
S340_04970	1	0	0	0	0	0.0198	0.0203	0.0203	0.0203	0	0	0	0	0	0	0	0	0	0	0	0	hypothetical protein			uncharacterized or unknown	COG4926	Phage-related protein	X	X	PF06605.11	Prophage endopeptidase tail
S340_04980	1	0	0	0	0	0	0	0	0	0	0	0	0	0	0	0	0	0	0	0	0	hypothetical protein			uncharacterized or unknown
S340_04990	1	0	0	0	0	0	0.0765	0.0765	0.0765	0	0	0	0	0	0	0	0	0	0	0	0	hypothetical protein			uncharacterized or unknown
S340_05000	1	0	0	0	0	0	0	0	0	0	0	0	0	0	0	0	0	0	0	0	0	PKD domain-containing protein			PKD domain-containing protein	COG3858	Spore germination protein YaaH	D	D	PF00704.28	Glycosyl hydrolases family 18
S340_05010	1	0.2442	0.2399	0.2359	0	0	0.2457	0.2428	0.2428	0.1938	0.2203	0.1953	0.2457	0.2051	0.2051	0.1257	0.1257	0.2457	0.2413	0.1732	0	holin			holin	COG4824	Phage-related holin (Lysis protein)	X	X	PF05105.12	Bacteriophage holin family
S340_05020	1	0	0	0	0	0	0	0	0	0	0.0602	0	0	0	0	0	0	0	0	0	0	N-acetylmuramoyl-L-alanine amidase			N-acetylmuramoyl-L-alanine amidase	COG5632	N-acetylmuramoyl-L-alanine amidase CwlA	M	M	PF01510.25	N-acetylmuramoyl-L-alanine amidase
S340_05030	1	0.1847	0.1847	0	0	0	0	0	0	0	0.1847	0	0	0.1847	0.1847	0	0	0	0	0	0	hypothetical protein			uncharacterized or unknown
S340_05040	1	0	0	0.0795	0.0416	0.0357	0.035	0.035	0.035	0	0	0	0	0	0	0	0	0	0	0	0	putative site-specific DNA recombinase			putative site-specific DNA recombinase	COG1961	Site-specific DNA recombinase related to the DNA invertase Pin	L	L	PF00239.21	Resolvase, N terminal domain
S340_05050	1	0	0	0	0	0	0	0	0	0	0	0	0	0	0	0	0	0	0	0	0	hypothetical protein			uncharacterized or unknown					PF07508.13	Recombinase
S340_05060	1	0.0579	0.0579	0.0781	0.0312	0.053	0.0339	0.0492	0.0339	0	0.0526	0	0.0339	0.0564	0.0564	0	0	0	0	0	0	putative site-specific recombinase, resolvase family (phage related)			putative site-specific recombinase, resolvase family (phage related)	COG1961	Site-specific DNA recombinase related to the DNA invertase Pin	L	L	PF00239.21	Resolvase, N terminal domain
S340_05070	1	0.2618	0.2618	0.2468	0.2403	0.221	0.221	0.221	0.221	0.1974	0.2618	0.1983	0.2099	0.2618	0.2618	0.0803	0.0803	0.1983	0.1983	0.1983	0.1983	ABC transporter ATPase	K20490	nisF; lantibiotic transport system ATP-binding protein	ABC transporter ATPase	COG1131	ABC-type multidrug transport system, ATPase component	V	V	PF00005.27	ABC transporter
S340_05080	1	0	0	0	0	0	0.0654	0.0654	0.0654	0	0	0	0	0	0	0	0	0	0	0	0	lantibiotic protection ABC transporter permease subunit, MutE/EpiE family	K20491	nisE; lantibiotic transport system permease protein	lantibiotic protection ABC transporter permease subunit, MutE/EpiE family	COG4200	Uncharacterized protein	S	S	PF12730.7	ABC-2 family transporter protein
S340_05090	1	0	0	0	0	0	0	0	0	0	0	0	0	0	0	0	0	0	0	0	0	lantibiotic protection ABC transporter permease subunit, MutG family	K20492	nisG; lantibiotic transport system permease protein	lantibiotic protection ABC transporter permease subunit, MutG family	COG4200	Uncharacterized protein	S	S	PF12730.7	ABC-2 family transporter protein
S340_05100	1	0.1014	0.1014	0.1105	0.1027	0.1091	0	0.1027	0.1027	0.1014	0.1014	0	0	0.1014	0.1014	0	0	0.1014	0	0	0	hypothetical protein	K20489	nisI; lantibiotic immunity protein	uncharacterized or unknown					PF18218.1	Lantibiotic immunity protein Spa1 C-terminal domain
S340_05110	1	0.3318	0.3318	0.2975	0.3364	0.3181	0.3066	0.3066	0.3066	0.2929	0.3318	0.254	0.3066	0.3318	0.3318	0.089	0.089	0.254	0.254	0.254	0.254	two component transcriptional regulator	K20488	nisR; two-component system, OmpR family, lantibiotic biosynthesis response regulator NisR/SpaR	two component transcriptional regulator	COG0745	DNA-binding response regulator, OmpR family, contains REC and winged-helix (wHTH) domain	K|T	K|T	PF00072.24	Response regulator receiver domain
S340_05120	1	0.0981	0.0981	0.0954	0.1033	0.0972	0.0976	0.0967	0.0976	0.0981	0.0984	0.0967	0.0972	0.0958	0.0972	0.0365	0.0365	0.0967	0.0967	0.0984	0.0967	sensor signal transduction histidine kinase	K20487	nisK; two-component system, OmpR family, lantibiotic biosynthesis sensor histidine kinase NisK/SpaK [EC:2.7.13.3]	sensor signal transduction histidine kinase	COG2205	K+-sensing histidine kinase KdpD	T	T	PF02518.26	Histidine kinase-, DNA gyrase B-, and HSP90-like ATPase
S340_05130	1	0	0	0	0.5513	0	0	0	0	0	0	0	0	0	0	0	0	0	0	0	0	hypothetical protein			uncharacterized or unknown	COG0322	Excinuclease UvrABC, nuclease subunit	L	L	PF14267.6	Domain of unknown function (DUF4357)
S340_05140	1	0.0505	0.0479	0.4794	0.0545	0.0368	0.0523	0.0516	0.0516	0.0428	0.0479	0.0354	0.0428	0.0479	0.0494	0	0	0	0.0383	0.0505	0	putative type I restriction system, restriction protein HsdR	K01153	hsdR; type I restriction enzyme, R subunit [EC:3.1.21.3]	putative type I restriction system, restriction protein HsdR	COG0610	Type I site-specific restriction-modification system, R (restriction) subunit and related helicases ...	V	V
S340_05150	1	0	0	0	0.0678	0	0	0	0	0	0	0	0	0	0	0	0	0	0	0	0	hypothetical protein			uncharacterized or unknown
S340_05160	1	0	0	0	0	0	0	0	0	0	0	0	0	0	0	0	0	0	0	0	0	TFIIB zinc-binding protein			TFIIB zinc-binding protein
S340_05170	1	0.0737	0	0.0963	0.0726	0.0496	0.0721	0.1074	0.1074	0.059	0.0709	0.0381	0.0381	0.0684	0.0704	0	0	0	0.0693	0	0	putative type I restriction system, specificity protein HsdS	K01154	hsdS; type I restriction enzyme, S subunit [EC:3.1.21.3]	putative type I restriction system, specificity protein HsdS	COG0732|COG0732	Restriction endonuclease S subunit|Restriction endonuclease S subunit	V	V	PF01420.19	Type I restriction modification DNA specificity domain
S340_05180	1	0.0793	0.0398	0.3926	0.0742	0.0707	0.0934	0.0934	0.0934	0.0796	0.0789	0.0385	0.0745	0.0518	0.0493	0.0331	0.0331	0	0.0511	0.0767	0.0262	putative type I restriction system, N-6 adenine-specific DNA methylase HsdM	K03427	hsdM; type I restriction enzyme M protein [EC:2.1.1.72]	putative type I restriction system, N-6 adenine-specific DNA methylase HsdM	COG0286	Type I restriction-modification system, DNA methylase subunit	V	V	PF02384.16	N-6 DNA Methylase
S340_05190	1	0	0	0	0	0	0	0	0	0	0	0	0	0	0	0	0	0	0	0	0	excisionase			excisionase	COG3311	Predicted DNA-binding transcriptional regulator AlpA	K|X	K|X	PF12728.7	Helix-turn-helix domain
S340_05200	1	0.0408	0.0408	0.0394	0.0421	0.0464	0.031	0.0307	0.0304	0.0301	0.0411	0	0	0	0.0344	0	0	0	0.028	0	0	ATPase involved in DNA repair			ATPase involved in DNA repair	COG0419	DNA repair exonuclease SbcCD ATPase subunit	L	L	PF13476.6	AAA domain
S340_05210	1	0	0	0	0	0	0	0	0	0	0	0	0	0	0	0	0	0	0	0	0	hypothetical protein			uncharacterized or unknown
S340_05220	1	0	0	0	0	0	0	0	0	0	0	0	0	0	0	0	0	0	0	0	0	hypothetical protein			uncharacterized or unknown
S340_05230	0.948	0.1153	0.1153	0	0.0905	0	0	0	0	0	0.1153	0	0.1049	0.1153	0.1153	0	0	0	0	0	0	RNA polymerase sigma factor, sigma-70 family			RNA polymerase sigma factor, sigma-70 family	COG1595	DNA-directed RNA polymerase specialized sigma subunit, sigma24 family	K	K	PF08281.12	Sigma-70, region 4
S340_05240	0.7547	0.417	0.417	0.4509	0.6925	0.0668	1	0.0625	0.0625	0.0574	0.0596	0	0.0566	0.0566	0.1323	0.0902	0.0902	0.0762	0	0	0	hypothetical protein			uncharacterized or unknown					PF10076.9	Uncharacterised protein conserved in bacteria (DUF2313)
S340_05250	0.5795	0.7197	0.7197	0.0545	0.7225	0.0462	1	0.1662	0.1662	0	0.5246	0.3829	0.3916	0.0451	0.2095	0	0	0.25	0.2962	0.4523	0.1792	baseplate J family protein			baseplate J family protein	COG3299	Uncharacterized phage protein gp47/JayE	X	X	PF04865.14	Baseplate J-like protein
S340_05260	0.5984	0.5984	0.5984	0.1138	0.8189	0.1165	1	0.1575	0.1575	0.3594	0.5906	0.4252	0.5984	0.4449	0.5118	0	0	0.4409	0.5472	0.5906	0.4291	hypothetical protein			uncharacterized or unknown					PF10934.8	Protein of unknown function (DUF2634)
S340_05270	1	0.8687	0	0.3212	0	0	0.8687	0	0	0	0.8128	0.2732	0.7011	0.7095	0.7095	0	0	0.6425	0.7011	0	0.1732	phage terminase large subunit			phage terminase large subunit	COG5525	Phage terminase, large subunit GpA	X	X	PF05876.12	Phage terminase large subunit (GpA)
S340_05280	1	0.8258	0.0919	0.8516	0.1068	0.1019	0.7839	0.0955	0.0955	0	0.8258	0.3742	0.6613	0.7516	0.7516	0.231	0.231	0.1465	0.4032	0	0	hypothetical protein			uncharacterized or unknown
S340_05290	1	0	0	0	0.0947	0.6645	0.7741	0.7708	0.7708	0	0	0	0	0	0	0	0	0	0	0	0	hypothetical protein			uncharacterized or unknown	COG1598	Predicted nuclease of the RNAse H fold, HicB family	V	V	PF15919.5	HicB_like antitoxin of bacterial toxin-antitoxin system
S340_05300	0.5774	1	1	0.3921	0.3427	0	0	0.4909	0	0.9878	1	0.3384	0.9634	1	1	0	0	0.5659	0.6646	0.7622	0.1805	flagellar assembly protein H			flagellar assembly protein H
S340_05310	1	0.0916	0.0916	0.0934	0.0873	0.1301	0.7309	0.4855	0.4987	0.0916	0.0916	0.0916	0.0916	0.0916	0.0916	0	0	0	0	0	0	XRE family transcriptional regulator			XRE family transcriptional regulator					PF01381.22	Helix-turn-helix
S340_05320	1	0	0	0	0	0.4667	0.8624	0.6296	0.6296	0	0	0	0	0	0	0	0	0	0	0	0	hypothetical protein			uncharacterized or unknown					PF13711.6	Domain of unknown function (DUF4160)
S340_05330	0.9861	0.9907	0.9861	0.713	0.1963	0.1745	0.8843	0.1745	0.1745	0.8704	0.9907	0.6898	0.9861	0.875	0.9907	0.5324	0.5324	0.8889	0.6574	0.9769	0.5972	site-specific tyrosine recombinase XerS			site-specific tyrosine recombinase XerS	COG0582	Integrase	L|X	L|X	PF00589.22	Phage integrase family
S340_05340	1	0.9956	0.9956	0.0854	0.0692	0.071	0.0973	0.5565	0.5565	0.8315	0.8847	0.2084	0.2239	1	1	0	0	0.3171	0.7982	0.3171	0.2177	putative phage-associated protein			putative phage-associated protein	COG3600	Uncharacterized phage-associated protein	X	X	PF13274.6	Protein of unknown function (DUF4065)
S340_05350	1	1	1	0	0	0	0	0	0	0.9955	1	0.7783	0.8959	0.8733	0.9864	0.1882	0.1882	0.176	0.5792	0.1326	0.6652	hypothetical protein			uncharacterized or unknown
S340_05360	0.5332	0.8882	0.596	0	0	0	0	0	0	0.5425	0.915	0.5285	0.5471	0.8964	0.8964	0.6275	0.6275	0.8882	0.5471	0.4936	0.5285	hypothetical protein			uncharacterized or unknown
S340_05370	0.6593	0.9729	0.9729	0.7688	0.0325	0.0318	0.8503	0	0	0.6322	0.9678	0.3859	0.9005	0.9357	0.9357	0.407	0.407	0.1518	0.9146	0.8201	0.3106	phage terminase, large subunit			phage terminase, large subunit	COG4626	Phage terminase-like protein, large subunit, contains N-terminal HTH domain	X	X	PF03354.15	Phage Terminase
S340_05380	0.9969	0.9785	0.9785	0.6258	0.0933	0	0.6012	0	0	0.8988	0.9847	0.111	0.7914	0.9264	0.9816	0.2113	0.2113	0.5215	0.9601	0.9755	0.5092	putative phage terminase, small subunit, P27 family			putative phage terminase, small subunit, P27 family	COG3747	Phage terminase, small subunit	X	X	PF05119.12	Phage terminase, small subunit
S340_05390	0.4226	0.9887	0.9887	0.6868	0	0	0.7585	0	0	1	1	0.3343	0.9925	0.9925	1	0.3962	0.3962	0.3242	0.9019	0.9887	0.8415	phage HNH endonuclease	K07451	mcrA; 5-methylcytosine-specific restriction enzyme A [EC:3.1.21.-]	phage HNH endonuclease	COG1403	5-methylcytosine-specific restriction endonuclease McrA	V	V	PF01844.23	HNH endonuclease
S340_05400	0.5332	0.8882	0.596	0	0	0	0	0	0	0.5425	0.915	0.5285	0.5471	0.8964	0.8964	0.6275	0.6275	0.8882	0.5471	0.4936	0.5285	hypothetical protein			uncharacterized or unknown
S340_05410	1	1	1	0	0	0	0	0	0	0.9955	1	0.7783	0.8959	0.8733	0.9864	0.1882	0.1882	0.176	0.5792	0.1326	0.6652	hypothetical protein			uncharacterized or unknown
S340_05420	1	0.9956	0.9956	0.0854	0.0692	0.071	0.0973	0.5565	0.5565	0.8315	0.8847	0.2084	0.2239	1	1	0	0	0.3171	0.7982	0.3171	0.2177	putative phage-associated protein			putative phage-associated protein	COG3600	Uncharacterized phage-associated protein	X	X	PF13274.6	Protein of unknown function (DUF4065)
S340_05430	0.9861	0.9907	0.9861	0.713	0.1963	0.1745	0.8843	0.1745	0.1745	0.8704	0.9907	0.6898	0.9861	0.875	0.9907	0.5324	0.5324	0.8889	0.6574	0.9769	0.5972	site-specific tyrosine recombinase XerS			site-specific tyrosine recombinase XerS	COG0582	Integrase	L|X	L|X	PF00589.22	Phage integrase family
S340_05440	0.6246	0.8692	0.8692	0.7564	0	0	0.981	0	0	0.527	0.8673	0.3905	0.8284	0.8474	0.8474	0.327	0.327	0.1943	0.8133	0.7706	0.327	phage terminase, large subunit			phage terminase, large subunit	COG4626	Phage terminase-like protein, large subunit, contains N-terminal HTH domain	X	X	PF03354.15	Phage Terminase
S340_05450	0.5677	0.7344	0.5573	0.5573	0	0	1	0.1422	0.1422	0.5625	0.5729	0	0.5729	0.5781	0.5781	0	0	0.5177	0.5417	0.5573	0.2328	putative phage terminase, small subunit, P27 family			putative phage terminase, small subunit, P27 family	COG3747	Phage terminase, small subunit	X	X	PF05119.12	Phage terminase, small subunit
S340_05460	1	0.9917	0.9917	0.1427	0.5776	0.095	0.7452	0.1413	0.1413	0.3643	0.7064	0.446	0.4848	0.9141	0.9917	0	0	0.1842	0.4488	0.3947	0.1759	integrase			integrase	COG0582	Integrase	L|X	L|X	PF00589.22	Phage integrase family
S340_05470	1	1	1	0.3606	0.3577	0.3282	0.3606	0.3606	0.3606	0.5479	1	0.1845	0.2549	1	1	0	0	0.4423	0.6915	0.8592	0.5289	two-component sensor histidine kinase			two-component sensor histidine kinase
S340_05480	1	1	1	0.4309	0.8157	0.8088	0.7949	0.7995	0.7995	0.6267	1	0.3802	0.9631	0.9355	0.9908	0.2281	0.2281	0.3203	0.3664	0.6244	0.2949	two component transcriptional regulator			two component transcriptional regulator	COG0745	DNA-binding response regulator, OmpR family, contains REC and winged-helix (wHTH) domain	K|T	K|T	PF00072.24	Response regulator receiver domain
S340_05490	1	0.9821	0.1327	0.1659	0.2865	0.1915	0.1709	0.1709	0.1709	0.9596	0.9596	0.2592	0.4484	1	1	0	0	0	1	0.7937	0.3543	hypothetical protein			uncharacterized or unknown
S340_05500	1	0.9921	0.9316	0.2719	0.3657	0.2544	0.2925	0.2925	0.2925	0.7377	0.9873	0.5612	0.69	0.9936	0.9936	0.1378	0.1378	0.5866	0.3498	0.5326	0.2973	putative peptidase			putative peptidase	COG3212	Uncharacterized membrane protein YkoI	S	S	PF03413.19	Peptidase propeptide and YPEB domain
S340_05510	1	0.9847	0.5368	0.0245	0.0904	0.0988	0.0949	0.0949	0.0949	0.6792	0.974	0.2902	0.8147	0.8515	0.8599	0.0749	0.0749	0.2626	0.3438	0.4916	0.2228	2',3'-cyclic-nucleotide 2'-phosphodiesterase	K01119	cpdB; 2',3'-cyclic-nucleotide 2'-phosphodiesterase / 3'-nucleotidase [EC:3.1.4.16 3.1.3.6]	2',3'-cyclic-nucleotide 2'-phosphodiesterase	COG0737|COG0737	2',3'-cyclic-nucleotide 2'-phosphodiesterase/5'- or 3'-nucleotidase, 5'-nucleotidase family|2',3'-cyclic-nucleotide 2'-phosphodiesterase/5'- or 3'-nucleotidase, 5'-nucleotidase family	F|V	F|V	PF02872.18	5'-nucleotidase, C-terminal domain
S340_05520	1	1	1	0	0.7654	0	0	0	0	0.8114	1	0.8991	1	0.3531	0.75	0.1436	0.1436	0	0.636	0.5197	0.1022	sugar/maltose fermentation stimulation protein	K06206	sfsA; sugar fermentation stimulation protein A	sugar/maltose fermentation stimulation protein	COG1489	DNA-binding protein, stimulates sugar fermentation	T|G	T|G	PF03749.13	Sugar fermentation stimulation protein RE domain
S340_05530	1	0.9937	0.7398	0.7606	0.8419	0.7805	0.7814	0.7787	0.7787	0.9015	0.9937	0.2222	0.4264	0.9982	0.9982	0.0903	0.0903	0.234	0.495	0.5474	0.103	ABC transporter ATP-binding protein	K06147	ABCB-BAC; ATP-binding cassette, subfamily B, bacterial	ABC transporter ATP-binding protein	COG1132	ABC-type multidrug transport system, ATPase and permease component	V	V	PF00664.23	ABC transporter transmembrane region
S340_05540	1	0.9968	0.9968	0.6029	0.6977	0.582	0.5981	0.6013	0.6013	0.8151	0.9952	0.8907	0.9823	0.992	0.992	0	0	0.1913	0.3666	0.3907	0.3585	iron compound ABC transporter substrate-binding protein	K02016	ABC.FEV.S; iron complex transport system substrate-binding protein	iron compound ABC transporter substrate-binding protein	COG4607	ABC-type enterochelin transport system, periplasmic component	P	P	PF01497.18	Periplasmic binding protein
S340_05550	1	1	0.6004	0.7748	0.8276	0.7424	0.7383	0.7383	0.7383	0.3671	0.9959	0.645	0.9108	0.998	0.998	0.0907	0.0907	0.4787	0.7079	0.7018	0.2779	iron compound ABC transporter ATP-binding protein	K02013	ABC.FEV.A; iron complex transport system ATP-binding protein [EC:7.2.2.-]	iron compound ABC transporter ATP-binding protein	COG4604	ABC-type enterochelin transport system, ATPase component	P	P	PF00005.27	ABC transporter
S340_05560	1	0.9984	0.9984	0.7328	0.7656	0.759	0.7393	0.741	0.741	0.4869	1	0.7525	0.9426	0.8016	0.9967	0.1098	0.1098	0.1852	0.9033	0.5902	0.103	FeCT family iron chelate uptake ABC transporter permease	K02015	ABC.FEV.P; iron complex transport system permease protein	FeCT family iron chelate uptake ABC transporter permease	COG4605	ABC-type enterochelin transport system, permease component	P	P	PF01032.18	FecCD transport family
S340_05570	1	0.9917	0.9517	0.7917	0.8067	0.785	0.7917	0.7917	0.7917	0.6033	0.9317	0.31	0.3233	0.9983	0.9983	0.0957	0.0957	0.2233	0.31	0.445	0.1522	iron compound ABC transporter permease	K02015	ABC.FEV.P; iron complex transport system permease protein	iron compound ABC transporter permease	COG4606	ABC-type enterochelin transport system, permease component	P	P	PF01032.18	FecCD transport family
S340_05580	1	0.9844	0.9844	0	0.1588	0.5525	0.2066	0.6187	0.6187	0.3673	0.9961	0.3074	0.4319	0.9922	0.9922	0.3537	0.3537	0.1693	0.5058	0.8872	0	type I restriction-modification system, M subunit	K03427	hsdM; type I restriction enzyme M protein [EC:2.1.1.72]	type I restriction-modification system, M subunit	COG0286	Type I restriction-modification system, DNA methylase subunit	V	V	PF12161.8	HsdM N-terminal domain
S340_05590	1	0.9805	0.0951	0.0938	0.3604	0.7338	0.2149	0.7597	0.7597	0.9481	0.974	0.9026	0.974	0.974	0.9805	0.264	0.264	0.5812	0.2399	0.2338	0	type I restriction-modification system, M subunit	K03427	hsdM; type I restriction enzyme M protein [EC:2.1.1.72]	type I restriction-modification system, M subunit	COG0286	Type I restriction-modification system, DNA methylase subunit	V	V	PF02384.16	N-6 DNA Methylase
S340_05600	1	0.9857	0.9857	0.1366	0.3835	0.6953	0.2222	0.6846	0.6846	0.3978	0.9892	0.6738	0.9427	0.8996	0.8996	0.1932	0.1932	0.2513	0.4624	0.1351	0	type I restriction-modification system, M subunit	K03427	hsdM; type I restriction enzyme M protein [EC:2.1.1.72]	type I restriction-modification system, M subunit	COG0286	Type I restriction-modification system, DNA methylase subunit	V	V	PF02384.16	N-6 DNA Methylase
S340_05610	1	0.9476	0.9476	0.2847	0	0	0	0	0	0.8554	1	0.9294	0.9476	0.926	1	0	0	0.8724	0.9032	0.5308	0	hypothetical protein			uncharacterized or unknown
S340_05620	1	0.5922	0.4468	0	0.053	0.3026	0.2013	0.2013	0.2013	0.114	0.3558	0.1296	0.1455	0.1909	0.4169	0	0	0.1281	0.2494	0.0825	0	type I restriction modification DNA specificity domain-containing protein	K01154	hsdS; type I restriction enzyme, S subunit [EC:3.1.21.3]	type I restriction modification DNA specificity domain-containing protein	COG0732	Restriction endonuclease S subunit	V	V	PF01420.19	Type I restriction modification DNA specificity domain
S340_05630	1	0.9288	0.4975	0.0606	0.1184	0.5671	0.0944	0.6209	0.6209	0.7856	0.9346	0.2401	0.8311	0.8411	0.7765	0.0844	0.0844	0.1548	0.7285	0.1821	0.0679	HsdR family type I site-specific deoxyribonuclease	K01153	hsdR; type I restriction enzyme, R subunit [EC:3.1.21.3]	HsdR family type I site-specific deoxyribonuclease	COG0610	Type I site-specific restriction-modification system, R (restriction) subunit and related helicases ...	V	V	PF18766.1	SWI2/SNF2 ATPase
S340_05640	1	0.603	0.3916	0.0478	0.0635	0.493	0.2406	0.4919	0.4919	0.7562	0.9881	0.343	0.8857	0.4196	0.5027	0.1845	0.1845	0.302	0.8328	0.3743	0.2945	type I site-specific deoxyribonuclease, HsdR family	K01153	hsdR; type I restriction enzyme, R subunit [EC:3.1.21.3]	type I site-specific deoxyribonuclease, HsdR family (hsdR)	COG0610	Type I site-specific restriction-modification system, R (restriction) subunit and related helicases ...	V	V	PF12008.8	Type I restriction and modification enzyme - subunit R C terminal
S340_05650	1	1	1	0.7696	0.8087	0.7957	0.8043	0.8087	0.8087	0.4287	1	0.513	0.9609	0.9435	0.9435	0	0	0.3817	1	0.6174	0.487	cutA1 divalent ion tolerance protein			cutA1 divalent ion tolerance protein (cutA)	COG3323	Uncharacterized protein	S	S
S340_05660	1	0.9866	0.9866	0.4007	0.3953	0	0.1886	0.1886	0.1886	0.553	0.9866	0	0.7248	0.9597	1	0	0	0	0.6711	0	0.2765	hypothetical protein			uncharacterized or unknown	COG3655	DNA-binding transcriptional regulator, XRE family	K	K	PF05339.11	Protein of unknown function (DUF739)
S340_05670	1	1	1	0	0.5836	0	0.0924	0.0924	0.0924	0.5714	1	0.3252	0.7994	0.9787	0.9878	0.2973	0.2973	0	0.8754	0.2119	0.3343	bifunctional HTH-domain containing protein/aminotransferase			bifunctional HTH-domain containing protein/aminotransferase	COG1396	Transcriptional regulator, contains XRE-family HTH domain	K	K	PF01381.22	Helix-turn-helix
S340_05680	1	1	1	0.5849	0.6237	0.4989	0.5226	0.5226	0.5226	0.9097	1	0.7527	0.9075	0.9355	0.9935	0	0	0.3312	0.8172	0.3828	0.1508	hypothetical protein			uncharacterized or unknown
S340_05690	1	0.9886	0.9886	0.7146	0.7694	0.3836	0.3584	0.3584	0.3584	0.8105	1	0.3425	0.7489	0.9726	0.9726	0.3927	0.3927	0.3196	0.4429	0.2155	0.2785	transporter	K09125	uncharacterized protein	transporter	COG1738	Uncharacterized PurR-regulated membrane protein YhhQ, DUF165 family	S	S	PF02592.15	Putative vitamin uptake transporter
S340_05700	1	0.9944	0.9619	0.5409	0.6847	0.6044	0.6068	0.6068	0.6068	0.9563	0.9913	0.3344	0.5425	0.9587	0.996	0.079	0.079	0.1271	0.8157	0.6831	0.0937	selenocysteine-specific translation elongation factor	K03833	selB; selenocysteine-specific elongation factor	selenocysteine-specific translation elongation factor	COG3276	Selenocysteine-specific translation elongation factor	J	J	PF00009.27	Elongation factor Tu GTP binding domain
S340_05710	1	0.9944	0.9552	0.685	0.7567	0.6928	0.6984	0.6962	0.6962	0.8061	0.9978	0.3016	0.7691	0.8935	0.9215	0.1019	0.1019	0.4753	0.7231	0.3217	0.1928	L-seryl-tRNA(Sec) selenium transferase	K01042	selA; L-seryl-tRNA(Ser) seleniumtransferase [EC:2.9.1.1]	L-seryl-tRNA(Sec) selenium transferase (selA)	COG1921	Seryl-tRNA(Sec) selenium transferase	J	J	PF03841.13	L-seryl-tRNA selenium transferase
S340_05720	1	0.9968	0.9326	0.7689	0.8026	0.7143	0.7544	0.7544	0.7544	0.8941	1	0.3756	0.8379	0.8154	0.8379	0.1701	0.1701	0.4799	0.7737	0.6934	0.1095	selenide, water dikinase	K01008	selD; selenide, water dikinase [EC:2.7.9.3]	selenide, water dikinase (selD)	COG0709	Selenophosphate synthase	E	E	PF02769.22	AIR synthase related protein, C-terminal domain
S340_05730	1	0.9806	0.9806	0.5254	0.4479	0.5061	0.5375	0.5375	0.5375	0.4915	0.9879	0.5787	0.9879	0.9492	0.9709	0.2785	0.2785	0	0.9685	0.6368	0.5109	competence protein ComEA	K02237	comEA; competence protein ComEA	competence protein ComEA	COG1555|COG1596	DNA uptake protein ComE and related DNA-binding proteins|Periplasmic protein involved in polysaccharide export, contains SLBB domain of the beta-grasp fold	M|L	M|L	PF12836.7	Helix-hairpin-helix motif
S340_05740	1	1	1	0.6874	0.7886	0.7638	0.7549	0.7531	0.7531	0.6501	1	0.5062	0.9467	0.8934	0.8934	0.1794	0.1794	0.357	0.7833	0.3091	0.1075	D-alanyl-D-alanine carboxypeptidase	K07258	dacC; serine-type D-Ala-D-Ala carboxypeptidase (penicillin-binding protein 5/6) [EC:3.4.16.4]	D-alanyl-D-alanine carboxypeptidase	COG1686	D-alanyl-D-alanine carboxypeptidase	M	M	PF00768.20	D-alanyl-D-alanine carboxypeptidase
S340_05750	1	0.9967	0.9967	0.6377	0.7429	0.621	0.6311	0.6311	0.6311	0.9783	0.9917	0.4224	0.6528	0.9616	0.9616	0.1626	0.1626	0.2321	0.4858	0.7028	0.11	pseudouridine synthase	K06180	rluD; 23S rRNA pseudouridine1911/1915/1917 synthase [EC:5.4.99.23]	pseudouridine synthase (rluA)	COG0564	Pseudouridylate synthase, 23S rRNA- or tRNA-specific	J	J	PF00849.22	RNA pseudouridylate synthase
S340_05760	1	0.9922	0.9922	0.658	0.7176	0.6192	0.6425	0.6425	0.6425	0.8109	1	0.3705	0.4016	0.9275	0.9456	0.2495	0.2495	0.7383	0.658	0.6891	0.3031	HDIG domain-containing protein			HDIG domain-containing protein	COG1713	HD superfamily phosphohydrolase YqeK (fused to NMNAT in mycoplasms)	R	R	PF01966.22	HD domain
S340_05770	1	0.9878	0.9878	0.6415	0.7293	0.5854	0.5488	0.5488	0.5488	0.9854	0.9951	0.1559	0.578	0.9878	0.9878	0.2368	0.2368	0.378	0.8341	0.8951	0	nicotinic acid mononucleotide adenylyltransferase	K00969	nadD; nicotinate-nucleotide adenylyltransferase [EC:2.7.7.18]	nicotinic acid mononucleotide adenylyltransferase (nadD)	COG1057	Nicotinic acid mononucleotide adenylyltransferase	H	H	PF01467.26	Cytidylyltransferase-like
S340_05780	1	0.9966	0.4046	0.7667	0.823	0.7552	0.7563	0.7575	0.7575	0.9655	0.9977	0.1085	0.9713	0.9517	0.9517	0.246	0.246	0.4575	0.4414	0.3368	0.1287	ObgE family GTPase	K03979	obgE; GTPase [EC:3.6.5.-]	ObgE family GTPase	COG0536	GTPase involved in cell partioning and DNA repair	D|L	D|L	PF01018.22	GTP1/OBG
S340_05790	1	1	1	0.8906	0.9167	0.8802	0.8958	0.8958	0.8958	1	1	0.8958	0.9896	1	1	0	0	0	1	0.8385	0.6615	50S ribosomal protein L27	K02899	RP-L27; large subunit ribosomal protein L27	50S ribosomal protein L27 (rpmA)	COG0211	Ribosomal protein L27	J	J	PF01016.19	Ribosomal L27 protein
S340_05800	1	1	1	0.4766	0.6682	0.5047	0.5047	0.5047	0.5047	0.8364	1	0.8785	1	1	1	0	0	0.2916	0.6495	0.3472	0	putative ribosomal protein	K07584	ysxB; uncharacterized protein	putative ribosomal protein	COG2868	Uncharacterized conserved protein YsxB, DUF464 family	S	S	PF04327.12	Cysteine protease Prp
S340_05810	1	0.9858	0.9858	0.7251	0.8483	0.7346	0.7204	0.7204	0.7204	0.7678	0.9763	0.5498	0.6919	0.9858	0.9858	0	0	0.3104	1	0.2867	0.4289	50S ribosomal protein L21	K02888	RP-L21; large subunit ribosomal protein L21	50S ribosomal protein L21 (rplU)	COG0261	Ribosomal protein L21	J	J	PF00829.21	Ribosomal prokaryotic L21 protein
S340_05820	1	1	1	0.3985	0.5155	0.2797	0.2962	0.2962	0.2962	0.9232	1	0.1865	0.9707	0.9982	0.9982	0	0	0.1351	0.4461	0.1775	0.3492	peptidase	K06402	spoIVFB; stage IV sporulation protein FB [EC:3.4.24.-]	peptidase	COG1994	Zn-dependent protease (includes SpoIVFB)	O	O
S340_05830	1	0.9945	0.5795	0.7356	0.789	0.6973	0.711	0.711	0.711	0.9425	0.9959	0.3164	0.7027	0.8973	0.9904	0	0	0.237	0.3973	0.2575	0.087	rod shape-determining protein RodA/FtsW/SpoVE	K05837	rodA; rod shape determining protein RodA	rod shape-determining protein RodA/FtsW/SpoVE	COG0772	Bacterial cell division protein FtsW, lipid II flippase	D	D	PF01098.19	Cell cycle protein
S340_05840	1	1	1	0.6742	0.7472	0.5213	0.4978	0.4978	0.4978	0.6854	0.9888	0.809	0.8371	1	1	0	0	1	0.3961	0.7135	0.3483	cell division topological specificity factor MinE	K03608	minE; cell division topological specificity factor	cell division topological specificity factor MinE (minE)	COG0851	Septum formation topological specificity factor MinE	D	D	PF03776.14	Septum formation topological specificity factor MinE
S340_05850	1	1	0.7941	0.949	0.9588	0.949	0.9392	0.9392	0.9392	0.9647	1	0.5078	0.9294	0.9922	1	0.1888	0.1888	0.5294	0.4471	0.2922	0.1208	septum site-determining protein MinD	K03609	minD; septum site-determining protein MinD	septum site-determining protein MinD (minD)	COG2894	Septum formation inhibitor-activating ATPase MinD	D	D	PF13614.6	AAA domain
S340_05860	1	0.9953	0.9953	0.8632	0.8703	0.8892	0.8703	0.8703	0.8703	0.9363	1	0.7217	0.9151	0.9646	1	0	0	0.1807	0	0.342	0.2208	septum site-determining protein MinC	K03610	minC; septum site-determining protein MinC	septum site-determining protein MinC (minC)	COG0850	Septum formation inhibitor MinC	D	D	PF03775.16	Septum formation inhibitor MinC, C-terminal domain
S340_05870	1	0.9984	0.3891	0.7408	0.7982	0.7403	0.7408	0.743	0.743	0.5682	0.993	0.5054	0.3425	0.9735	0.9876	0.0511	0.0511	0.1353	0.4253	0.5731	0.0952	penicillin-binding protein	K05515	mrdA; penicillin-binding protein 2 [EC:3.4.16.4]	penicillin-binding protein	COG0768|COG0768|COG0768	Cell division protein FtsI/penicillin-binding protein 2|Cell division protein FtsI/penicillin-binding protein 2|Cell division protein FtsI/penicillin-binding protein 2	M|D	M|D	PF00905.22	Penicillin binding protein transpeptidase domain
S340_05880	1	1	1	0.3333	0.5154	0.4321	0.4383	0.4414	0.4414	0.9938	0.9938	0.6142	0.8673	1	1	0.308	0.308	0.5463	0.9105	0.158	0.208	rod shape-determining protein MreD	K03571	mreD; rod shape-determining protein MreD	rod shape-determining protein MreD (MreD)					PF04093.12	rod shape-determining protein MreD
S340_05890	1	0.9928	0.9928	0.6613	0.7081	0.6541	0.6486	0.6486	0.6486	0.7802	0.9928	0.7622	0.9333	0.8505	0.8613	0	0	0.3189	0.4703	0.3856	0.4342	rod shape-determining protein MreC	K03570	mreC; rod shape-determining protein MreC	rod shape-determining protein MreC (mreC)	COG1792	Cell shape-determining protein MreC	D	D	PF04085.14	rod shape-determining protein MreC
S340_05900	1	1	0.6898	0.9784	0.9907	0.9846	0.983	0.983	0.983	0.8117	1	0.2562	0.7901	0.8889	0.6188	0.142	0.142	0.0969	0.7593	0.4491	0.1415	Rod shape-determining protein MreB	K03569	mreB; rod shape-determining protein MreB and related proteins	Rod shape-determining protein MreB (mreB)	COG1077	Actin-like ATPase involved in cell morphogenesis	D	D	PF06723.13	MreB/Mbl protein
S340_05910	1	1	1	0.4244	0.4958	0.4349	0.458	0.4538	0.4538	0.792	1	0.2815	0.6513	0.7815	0.8845	0.1836	0.1836	0.2458	0.6723	0.2584	0.1328	hypothetical protein			uncharacterized or unknown
S340_05920	1	0.9843	0.9843	0	0.6107	0.5168	0.5548	0.5548	0.5548	0.7271	0.9575	0.9038	0.9911	0.9866	0.9866	0.2197	0.2197	0.3647	0.6577	0.6532	0.2282	NPL/P60 family secreted protein			NPL/P60 family secreted protein	COG0791	Cell wall-associated hydrolase, NlpC family	M	M	PF00877.19	NlpC/P60 family
S340_05930	1	0.9947	0.9947	0.155	0.3545	0.2915	0.263	0.263	0.263	0.963	0.9683	0.4545	0.7354	1	1	0	0	0	0	0.7407	0.6614	hypothetical protein			uncharacterized or unknown
S340_05940	1	1	1	0	0.3711	0.2569	0.2772	0.2772	0.2772	0.4634	0.9878	0.5854	0.9675	0.9959	0.9959	0	0	0.4756	0	0.9593	0.4268	hypothetical protein			uncharacterized or unknown
S340_05950	1	1	1	0	0.6533	0.5952	0.5852	0.5852	0.5852	0.9259	0.984	0.2946	0.4449	0.992	0.992	0	0	0.2024	0.5291	0.7415	0	hypothetical protein	K09861	uncharacterized protein	uncharacterized or unknown	COG3022	Cytoplasmic iron level regulating protein YaaA, DUF328/UPF0246 family	P	P	PF03883.14	Peroxide stress protein YaaA
S340_05960	1	0.9982	0.7509	0.6282	0.2674	0.3828	0.6026	0.5971	0.5989	0.8736	0.9634	0.5421	0.8114	0.9121	0.9982	0	0	0.1524	0.5897	0.6868	0.3956	pantothenate kinase	K09680	coaW; type II pantothenate kinase [EC:2.7.1.33]	pantothenate kinase	COG5146	Pantothenate kinase	H	H	PF03630.14	Fumble
S340_05970	1	0.9975	0.2965	0.6709	0.2362	0.6809	0.6683	0.6608	0.6608	0.9523	0.9925	0.4749	0.7764	0.9347	0.9347	0	0	0.241	0.3894	0.691	0.1646	Pantothenic acid ECF transporter S component PanT			Pantothenic acid ECF transporter S component PanT (panT)	COG4684	Uncharacterized membrane protein	S	S	PF12822.7	ECF transporter, substrate-specific component
S340_05980	1	0.9972	0.9972	0.2079	0.3244	0.1034	0.1713	0.1685	0.1685	0.8736	0.9761	0.5112	0.8539	0.9635	1	0.1615	0.1615	0.4073	0.5843	0	0	hypothetical protein			uncharacterized or unknown
S340_05990	1	0.992	0.6121	0.8547	0.889	0.8467	0.8478	0.8501	0.8478	0.9245	0.9931	0.5595	0.881	0.9908	0.9966	0.1796	0.1796	0.1316	0.3352	0.4691	0.2563	NADH oxidase			NADH oxidase (nox)	COG0446	NADPH-dependent 2,4-dienoyl-CoA reductase, sulfur reductase, or a related oxidoreductase	I	I	PF07992.14	Pyridine nucleotide-disulphide oxidoreductase
S340_06000	1	0.9951	0.9951	0.3277	0.4466	0.0823	0.0915	0.0888	0.0888	0.966	0.9903	0.2888	0.6141	0.9417	0.9976	0	0	0.1981	0.8811	0.4223	0	putative lipoprotein			putative lipoprotein
S340_06010	1	0.998	0.998	0.6041	0.6579	0.5187	0.5384	0.5384	0.5384	0.9133	0.9967	0.1944	0.7354	0.8844	0.9599	0.062	0.062	0.1668	0.1898	0.2436	0.0886	spore cortex-lytic enzyme, pre-pro-form			spore cortex-lytic enzyme, pre-pro-form	COG3409|COG3409	Peptidoglycan-binding (PGRP) domain of peptidoglycan hydrolases|Peptidoglycan-binding (PGRP) domain of peptidoglycan hydrolases	M	M	PF01471.18	Putative peptidoglycan binding domain
S340_06020	1	0.9952	0.9952	0.5588	0.6535	0.4544	0.4448	0.4448	0.4448	0.9448	0.9916	0.2542	0.8477	0.9748	0.9772	0.1197	0.1197	0.3921	0.6055	0.3753	0.3693	putative polysaccharide deacetylase domain-containing protein			putative polysaccharide deacetylase domain-containing protein	COG0726	Peptidoglycan/xylan/chitin deacetylase, PgdA/CDA1 family	M|G	M|G	PF01522.21	Polysaccharide deacetylase
S340_06030	1	0.9952	0.9952	0.8382	0.8527	0.8382	0.8333	0.8285	0.8285	0.7874	0.9879	0.9831	0.9952	1	1	0.2287	0.2287	0.4565	1	0.6836	0.1768	cyclase	K07130	kynB; arylformamidase [EC:3.5.1.9]	cyclase	COG1878	Kynurenine formamidase	E	E	PF04199.13	Putative cyclase
S340_06040	1	1	0.983	0.768	0.828	0.744	0.735	0.735	0.734	0.933	0.995	0.824	0.91	0.97	0.998	0.431	0.431	0.317	0.473	0.277	0.304	glucose-6-phosphate 1-dehydrogenase	K00036	G6PD; glucose-6-phosphate 1-dehydrogenase [EC:1.1.1.49 1.1.1.363]	glucose-6-phosphate 1-dehydrogenase	COG0364	Glucose-6-phosphate 1-dehydrogenase	G	G	PF02781.16	Glucose-6-phosphate dehydrogenase, C-terminal domain
S340_06050	1	0.9983	0.9983	0.8579	0.9231	0.8545	0.8629	0.8629	0.8629	0.7625	0.995	0.7308	0.8361	0.9916	0.9916	0.1455	0.1455	0.3161	0.296	0.4097	0.5301	6-phosphogluconate dehydrogenase-like protein	K00033	PGD; 6-phosphogluconate dehydrogenase [EC:1.1.1.44 1.1.1.343]	6-phosphogluconate dehydrogenase-like protein	COG1023	6-phosphogluconate dehydrogenase (decarboxylating)	G	G	PF03446.15	NAD binding domain of 6-phosphogluconate dehydrogenase
S340_06060	1	1	0	1	1	1	1	1	1	1	1	1	1	1	1	0	0	0	1	0	0	tRNA-Arg(tct)
S340_06070	0	0	0	0	0	0	0	0	0	0	0	0	0	0	0	0	0	0	0	0	0	tRNA-Gly(tcc)
S340_06080	1	1	0	0.9702	0.9702	1	1	1	1	1	1	0.9544	1	0.9167	0.9167	1	1	0	0.9325	0	0.5417	tRNA-Gly(gcc)
S340_06090	1	1	0.4085	0.547	0.9282	0.9744	0.9744	0.9744	0.9744	0.6188	1	0.9744	0.9487	0.8821	1	0.4872	0.4872	0.5333	0.9744	0.6188	0.5009	tRNA-Leu(tag)
S340_06100	0.8158	1	1	1	1	1	1	1	1	1	1	0	1	1	1	0	0	0.8729	1	1	0	tRNA-Lys(ttt)
S340_06110	1	1	0.4886	0.4886	1	1	1	1	1	1	1	0.4886	0.4886	1	1	0	0	0.4886	1	1	0	tRNA-Gln(ttg)
S340_06120	1	1	0	0	1	1	1	1	1	1	1	0.7146	0.7146	1	1	0	0	0	1	0.491	0	tRNA-His(gtg)
S340_06130	0	0	0	0	0	0	0	0	0	0	0	0	0	0	0	0	0	0	0	0	0	tRNA-Gly(tcc)
S340_06140	1	1	0.6124	0	0.9433	0.9433	0.9433	0.9433	0.9433	1	1	0	0.9433	1	1	0	0	0.9433	1	0.6764	0.83	tRNA-Pro(tgg)
S340_06150	1	1	1	0.5784	0.6103	0.5221	0.5025	0.5	0.5	0.9804	0.9926	0.3162	0.7794	0.9804	0.9804	0.2248	0.2248	0	1	0.4167	0.4069	putative deoxyribonucleotide triphosphate pyrophosphatase	K02428	rdgB; XTP/dITP diphosphohydrolase [EC:3.6.1.66]	putative deoxyribonucleotide triphosphate pyrophosphatase (yggV)	COG0127	Inosine/xanthosine triphosphate pyrophosphatase, all-alpha NTP-PPase family	F	F	PF01725.16	Ham1 family
S340_06160	1	0.9907	0.9907	0.6211	0.6661	0.5683	0.5559	0.559	0.559	0.9627	0.9876	0.1584	0.7189	0.9845	0.9969	0.1357	0.1357	0.1817	0.705	0.3385	0.1941	hydrogenase maturation factor			hydrogenase maturation factor	COG0309	Hydrogenase maturation factor	O	O	PF02769.22	AIR synthase related protein, C-terminal domain
S340_06170	1	0.9979	0.7677	0.636	0.7238	0.5985	0.5974	0.5985	0.5996	0.5525	0.9914	0.3276	0.879	0.8972	0.9818	0.1018	0.1018	0.1296	0.8929	0.2034	0.1167	hypothetical protein			uncharacterized or unknown
S340_06180	1	1	1	0.5126	0.701	0.598	0.6055	0.6055	0.6055	0.5377	1	0.5854	0.8392	0.995	0.995	0	0	0.4271	0.5578	0.9045	0	hypothetical protein	K07149	uncharacterized protein	uncharacterized or unknown	COG2364	Uncharacterized membrane protein YczE	S	S
S340_06190	1	1	1	0.5623	0.7189	0.5979	0.5907	0.5836	0.5836	0.8256	1	0.9181	0.9537	1	1	0	0	0.4947	0.8007	0.2932	0.237	hypothetical protein	K09770	uncharacterized protein	uncharacterized or unknown	COG1728	Uncharacterized protein YaaR, TM1646/DUF327 family	S	S	PF03885.13	Protein of unknown function (DUF327)
S340_06200	1	0.9951	0.6173	0.3818	0.5421	0.4383	0.453	0.4497	0.4464	0.8242	0.9951	0.3336	0.4505	0.9853	0.9877	0.0816	0.0816	0.1488	0.7743	0.3769	0.1938	putative lipoprotein			putative lipoprotein					PF14262.6	Carbohydrate-binding domain-containing protein Cthe_2159
S340_06210	1	0.9954	0.9954	0.7844	0.7683	0.6514	0.6881	0.6881	0.6881	0.8624	1	0.2913	0.9633	0.9954	0.9954	0.3647	0.3647	0.4794	0.4954	0.2289	0.4495	hypothetical protein			uncharacterized or unknown	COG1285	Uncharacterized membrane protein YhiD, involved in acid resistance	S	S	PF16316.5	Domain of unknown function (DUF4956)
S340_06220	1	0.9941	0.9941	0.6582	0.7344	0.5781	0.5586	0.5605	0.5566	0.7891	1	0.3828	0.9199	1	1	0	0	0.1941	0.5195	0.3691	0.2344	VTC domain protein			VTC domain protein	COG5036	SPX domain-containing protein involved in vacuolar polyphosphate accumulation	P|U	P|U	PF09359.10	VTC domain
S340_06230	1	0.9988	0.9988	0.568	0.7029	0.4439	0.463	0.4666	0.4666	0.9928	0.9988	0.4857	0.8437	0.9702	0.9976	0.1067	0.1067	0.3067	0.537	0.7196	0.1802	two-component system, sensor histidine kinase			two-component system, sensor histidine kinase	COG5002	Signal transduction histidine kinase	T	T	PF02518.26	Histidine kinase-, DNA gyrase B-, and HSP90-like ATPase
S340_06240	1	0.992	0.992	0.7114	0.7776	0.6072	0.6393	0.6413	0.6413	0.8697	0.996	0.7976	0.9679	0.9198	0.988	0.1737	0.1737	0.2104	0.3226	0.5651	0.4489	two-component response regulator			two-component response regulator	COG0745	DNA-binding response regulator, OmpR family, contains REC and winged-helix (wHTH) domain	K|T	K|T	PF00072.24	Response regulator receiver domain
S340_06250	1	1	1	0.8348	0.9094	0.5631	0.8313	0.8313	0.8313	0.6927	1	0.2025	0.762	1	1	0.1655	0.1655	0.3162	0.3783	0.794	0	hypothetical protein			uncharacterized or unknown
S340_06260	1	1	1	0.2147	0.7853	0.5693	0.5794	0.5781	0.5781	0.9358	1	0.5794	0.8615	0.8196	0.918	0.0635	0.0635	0.2313	0.6645	0.3609	0.1474	KAP family P-loop domain protein			KAP family P-loop domain protein	COG4928	Predicted P-loop ATPase, KAP-like	R	R	PF07693.14	KAP family P-loop domain
S340_06270	1	1	1	0.7432	0.7537	0.7432	0.7557	0.7557	0.7557	0.3987	0.8747	0.2693	0.286	0.8497	1	0	0	0.7808	0.7724	0.8559	0.2985	purine nucleoside phosphorylase	K03784	deoD; purine-nucleoside phosphorylase [EC:2.4.2.1]	purine nucleoside phosphorylase (deoD)	COG0813	Purine-nucleoside phosphorylase	F	F	PF01048.20	Phosphorylase superfamily
S340_06280	1	1	1	0.5453	0.5992	0.5588	0.5645	0.5588	0.5607	0.7938	1	0.4104	0.422	1	1	0.0906	0.0906	0.4605	0.5164	0.4971	0.4027	iron compound ABC transporter ATP-binding protein	K02013	ABC.FEV.A; iron complex transport system ATP-binding protein [EC:7.2.2.-]	iron compound ABC transporter ATP-binding protein (fhuC)	COG1120	ABC-type cobalamin/Fe3+-siderophores transport system, ATPase component	H|P	H|P	PF00005.27	ABC transporter
S340_06290	1	1	1	0.6539	0.7106	0.6064	0.6263	0.6233	0.6233	0.9357	1	0.1761	0.2695	0.9954	0.9954	0.1138	0.1138	0.3828	0.2236	0.219	0.0548	FeCT family iron chelate uptake ABC transporter permease	K02015	ABC.FEV.P; iron complex transport system permease protein	FeCT family iron chelate uptake ABC transporter permease	COG0609	ABC-type Fe3+-siderophore transport system, permease component	P	P	PF01032.18	FecCD transport family
S340_06300	1	0.9947	0.9947	0.4718	0.5493	0.5246	0.5211	0.5123	0.5211	0.4982	0.9947	0.331	0.9278	0.9894	0.9894	0.3609	0.3609	0.0658	0.1757	0.1681	0.4525	iron ABC transporter substrate-binding protein	K02016	ABC.FEV.S; iron complex transport system substrate-binding protein	iron ABC transporter substrate-binding protein	COG0614	ABC-type Fe3+-hydroxamate transport system, periplasmic component	P	P	PF01497.18	Periplasmic binding protein
S340_06310	0	0	0	0	0	0	0	0	0	0	0	0	0	0	0	0	0	0	0	0	0	Cobalamin
S340_06320	1	1	1	0.6111	0.7361	0.5639	0.6083	0.6083	0.6083	0.325	0.9944	0.5667	0.9583	0.9944	0.9944	0	0	0.55	0.5889	0.6083	0.3222	adenylate cyclase	K05873	cyaB; adenylate cyclase, class 2 [EC:4.6.1.1]	adenylate cyclase	COG1437	Adenylate cyclase class IV, CYTH domain (includes archaeal enzymes of unknown function)	T|R	T|R	PF01928.21	CYTH domain
S340_06330	1	0.9922	0.9922	0.6441	0.7458	0.6037	0.6115	0.6115	0.6115	0.5619	0.9961	0.1551	0.2451	0.9687	0.9974	0.1538	0.1538	0.0713	0.2686	0.2699	0.3651	transporter major facilitator family protein	K08153	blt; MFS transporter, DHA1 family, multidrug resistance protein	transporter major facilitator family protein	COG2814	Predicted arabinose efflux permease, MFS family	G	G	PF07690.16	Major Facilitator Superfamily
S340_06340	1	1	1	0.2367	0.3991	0.244	0.244	0.244	0.244	0.9817	1	0.9817	0.9817	1	1	0	0	1	0.555	0.8661	0.8202	hypothetical protein			uncharacterized or unknown
S340_06350	1	0.9923	0.9923	0.636	0.6839	0.6188	0.5785	0.5785	0.5785	0.8429	1	0.5862	0.4847	0.8467	0.9693	0.1351	0.1351	0.1446	0.2299	0.931	0.3123	hypothetical protein	K08974	putative membrane protein	uncharacterized or unknown	COG2035	Uncharacterized membrane protein	S	S	PF04018.13	Domain of unknown function (DUF368)
S340_06360	1	1	0.6487	0.8104	0.9009	0.7843	0.7826	0.7826	0.7826	0.6904	1	0.2139	0.8957	1	1	0	0	0.3287	0.433	0.7409	0.513	membrane protease subunits, stomatin/prohibitin-like protein			membrane protease subunits, stomatin/prohibitin-like protein	COG0330	Regulator of protease activity HflC, stomatin/prohibitin superfamily	O	O	PF01145.25	SPFH domain / Band 7 family
S340_06370	1	0.9932	0.9932	0.2595	0.6803	0.2371	0.2463	0.2463	0.2463	0.3119	1	0.1493	0.8469	0.9864	1	0.7517	0.7517	0.5204	0.9388	0.6599	0.2711	hypothetical protein			uncharacterized or unknown	COG1585	Membrane protein implicated in regulation of membrane protease activity	O	O	PF01957.18	NfeD-like C-terminal, partner-binding
S340_06380	1	0.9836	0.9836	0.2492	0.2115	0.2336	0.4984	0.227	0.227	0.2402	1	0.2402	0.9836	0.9754	0.9754	0	0	0	0.4516	0.2402	0	hypothetical protein			uncharacterized or unknown
S340_06390	1	0.95	0.95	0	0	0	0	0	0	0.9667	1	0.7158	0.7892	0.9417	0.9417	0.3242	0.3242	0	1	0.43	0.2183	hypothetical protein			uncharacterized or unknown
S340_06400	0.4555	0.9948	0.5393	0.3168	0.4267	0.3665	0.3508	0.3508	0.3508	0.4031	0.9319	0.3639	0.4686	0.9974	0.9974	0.1955	0.1955	0.6937	0.5759	0.6178	0.5236	flagellin protein FliB			flagellin protein FliB (fliB(S)_5)	COG1344	Flagellin and related hook-associated protein FlgL	N	N
S340_06410	1	0.998	0.5078	0.0376	0.8184	0.7832	0.7764	0.7783	0.7783	0.7588	0.9785	0.3369	0.8232	0.4678	0.791	0.1777	0.1777	0.2197	0.8682	0.4043	0.2197	GMP synthase, large subunit	K01951	guaA; GMP synthase (glutamine-hydrolysing) [EC:6.3.5.2]	GMP synthase, large subunit	COG0518|COG0519	GMP synthase - Glutamine amidotransferase domain|GMP synthase, PP-ATPase domain/subunit	F	F	PF00958.22	GMP synthase C terminal domain
S340_06420	1	0.9931	0.5975	0.0449	0.6827	0.7816	0.7651	0.7651	0.7651	0.8819	0.9931	0.2775	0.5041	0.8132	0.8379	0.1301	0.1301	0	0.8764	0.5632	0.0926	inositol-5-monophosphate dehydrogenase	K00088	IMPDH; IMP dehydrogenase [EC:1.1.1.205]	inositol-5-monophosphate dehydrogenase	COG0516	IMP dehydrogenase/GMP reductase	F	F	PF00478.25	IMP dehydrogenase / GMP reductase domain
S340_06430	1	0.995	0.995	0.6832	0.7252	0.6906	0.7104	0.7104	0.7104	0.9703	0.9926	0.349	0.9035	0.8218	0.8218	0	0	0	0.6089	0.3713	0	ribonuclease HI	K06993	ribonuclease H-related protein	ribonuclease HI	COG0328|COG3341	Ribonuclease HI|RNase HI-related protein, contains viroplasmin and RNaseH domains	L|R	L|R	PF01693.16	Caulimovirus viroplasmin
S340_06440	1	0.9946	0.9946	0.726	0.8125	0.7635	0.7556	0.7568	0.7568	0.7804	0.9988	0.0895	0.8113	0.8778	0.948	0.19	0.19	0.1645	0.3031	0.8016	0.1821	4-hydroxy-3-methylbut-2-enyl diphosphate reductase	K02945	RP-S1; small subunit ribosomal protein S1	4-hydroxy-3-methylbut-2-enyl diphosphate reductase	COG0283|COG0539|COG0761	Cytidylate kinase|Ribosomal protein S1|4-Hydroxy-3-methylbut-2-enyl diphosphate reductase IspH	J|F|I	J|F|I	PF02401.18	LytB protein
S340_06450	1	0.9938	0.458	0.0423	0.5222	0.7642	0.779	0.7802	0.7802	0.7247	0.9951	0.2938	0.7877	0.9346	0.9346	0.1169	0.1169	0.1184	0.7444	0.5346	0.2728	NAD(FAD)-utilizing dehydrogenase			NAD(FAD)-utilizing dehydrogenase	COG2081	Predicted flavoprotein YhiN	R	R	PF03486.14	HI0933-like protein
S340_06460	1	0.9916	0.8067	0.6443	0.7619	0.7087	0.7367	0.7367	0.7367	0.6835	1	0.6807	0.9888	0.9076	0.9076	0.2801	0.2801	0.2829	0.6134	0.8067	0.2062	Putative rRNA methylase			Putative rRNA methylase	COG2520	tRNA G37 N-methylase Trm5	J	J	PF06962.12	Putative rRNA methylase
S340_06470	1	0.9982	0.7052	0.8608	0.9349	0.8626	0.8644	0.8644	0.8644	0.6329	0.9964	0.1693	0.991	0.8246	0.9367	0.1448	0.1448	0.6166	0.9855	0.0816	0.1512	endonuclease IV	K01151	nfo; deoxyribonuclease IV [EC:3.1.21.2]	endonuclease IV	COG0648	Endonuclease IV	L	L	PF01261.24	Xylose isomerase-like TIM barrel
S340_06480	1	1	0.775	0.9688	1	1	1	1	1	1	1	0.6813	0.7312	0.8375	0.9938	0.3275	0.3275	0	0.6188	0.8063	0.2938	stage V sporulation protein S	K06416	spoVS; stage V sporulation protein S	stage V sporulation protein S	COG2359	Stage V sporulation protein SpoVS (function unknown)	S	S	PF04232.12	Stage V sporulation protein S (SpoVS)
S340_06490	1	1	1	0.7336	0.8275	0.7467	0.786	0.7838	0.7838	0.9891	1	0.5393	0.9301	0.7707	1	0	0	0.4825	0.2227	0.2068	0	ribonuclease III	K03685	rnc; ribonuclease III [EC:3.1.26.3]	ribonuclease III	COG0571	dsRNA-specific ribonuclease	K	K	PF14622.6	Ribonuclease-III-like
S340_06500	1	1	1	0.9448	0.9586	0.9448	0.931	0.931	0.931	0.6897	1	0.7862	1	1	1	0	0	0	0.3559	0.4966	0	hypothetical protein	K02078	acpP; acyl carrier protein	uncharacterized or unknown (acpP)	COG0236	Acyl carrier protein	I|Q	I|Q	PF00550.25	Phosphopantetheine attachment site
S340_06510	1	1	0.5939	0.7939	0.8168	0.8015	0.8168	0.8168	0.8168	1	1	0.8855	0.9847	0.2618	0.2618	0.7588	0.7588	0.3908	0	0.4443	0	50S ribosomal protein L32	K02911	RP-L32; large subunit ribosomal protein L32	50S ribosomal protein L32 (rpmF)	COG0333	Ribosomal protein L32	J	J	PF01783.23	Ribosomal L32p protein family
S340_06520	1	0.9855	0.9506	0.2994	0.5029	0.4826	0.4826	0.4826	0.4826	0.8488	0.9942	0.2907	0.4215	0.8953	0.8953	0.2994	0.2994	0.3256	0.75	0.8227	0.1456	hypothetical protein	K07040	uncharacterized protein	uncharacterized or unknown	COG1399	Uncharacterized metal-binding protein YceD, DUF177 family	S	S	PF02620.17	Large ribosomal RNA subunit accumulation protein YceD
S340_06530	1	0.9937	0.9937	0.7757	0.8521	0.812	0.8083	0.8083	0.8083	0.7757	0.995	0.594	0.8371	0.9273	0.9875	0.3521	0.3521	0.4862	0.683	0.594	0.0787	acetate kinase	K00925	ackA; acetate kinase [EC:2.7.2.1]	acetate kinase (ackA)	COG0282	Acetate kinase	C	C	PF00871.17	Acetokinase family
S340_06540	1	0.9969	0.9969	0.7708	0.8477	0.7923	0.8	0.8	0.8	0.7169	0.9954	0.8215	0.8969	0.8462	0.9892	0.1469	0.1469	0.1494	0.5831	0.5077	0.2415	phosphate acetyltransferase	K00625	E2.3.1.8; phosphate acetyltransferase [EC:2.3.1.8]	phosphate acetyltransferase (pta)	COG0280	Phosphotransacetylase	C	C	PF01515.19	Phosphate acetyl/butaryl transferase
S340_06550	1	0.9987	0.5133	0.6274	0.6667	0.5754	0.5741	0.5729	0.5754	0.9556	1	0.2117	0.8124	0.9987	0.9987	0.2243	0.2243	0.5894	0.2104	0.1255	0.1673	hypothetical protein			uncharacterized or unknown	COG1323	Predicted nucleotidyltransferase	R	R	PF05636.11	HIGH Nucleotidyl Transferase
S340_06560	1	1	1	0.6962	0.7374	0.6458	0.6718	0.6718	0.6733	0.8061	0.9359	0.1695	0.8901	0.9954	0.9954	0.1518	0.1518	0.2473	0.8061	0.3405	0.1029	nucleoside recognition domain-containing protein			nucleoside recognition domain-containing protein	COG3314	Uncharacterized membrane protein YjiH, contains nucleoside recognition GATE domain	S	S	PF07670.14	Nucleoside recognition
S340_06570	1	1	1	0.7917	0.8229	0.7708	0.7812	0.7865	0.7865	1	1	0.2547	0.4354	1	1	0	0	0	0.9375	0.8438	0	preprotein translocase subunit YajC	K03210	yajC; preprotein translocase subunit YajC	preprotein translocase subunit YajC	COG1862	Preprotein translocase subunit YajC	U	U	PF02699.15	Preprotein translocase subunit
S340_06580	1	0.9961	0.4922	0.7773	0.8138	0.7435	0.7565	0.7643	0.7643	0.5078	1	0.224	0.9349	0.8711	0.8737	0.2005	0.2005	0.2799	0.9245	0.987	0.1784	queuine tRNA-ribosyltransferase	K00773	tgt; queuine tRNA-ribosyltransferase [EC:2.4.2.29]	queuine tRNA-ribosyltransferase (tgt)	COG0343	Queuine/archaeosine tRNA-ribosyltransferase	J	J	PF01702.18	Queuine tRNA-ribosyltransferase
S340_06590	1	0.9956	0.9956	0.6246	0.6891	0.6232	0.6349	0.3871	0.632	0.7991	0.9985	0.39	0.5381	0.9912	0.9971	0	0	0.4384	0.849	0.6848	0.1672	S-adenosylmethionine:tRNA ribosyltransferase-isomerase	K07568	queA; S-adenosylmethionine:tRNA ribosyltransferase-isomerase [EC:2.4.99.17]	S-adenosylmethionine:tRNA ribosyltransferase-isomerase (queA)	COG0809	S-adenosylmethionine:tRNA-ribosyltransferase-isomerase (queuine synthetase)	J	J	PF02547.15	Queuosine biosynthesis protein
S340_06600	1	0.9874	0.9874	0.7692	0.821	0.7425	0.7598	0.763	0.763	0.8493	0.9874	0.3407	0.5102	0.9215	0.9309	0	0	0.5934	0.4804	0.7677	0.73	holliday junction DNA helicase RuvB	K03551	ruvB; holliday junction DNA helicase RuvB [EC:3.6.4.12]	holliday junction DNA helicase RuvB (ruvB)	COG2255	Holliday junction resolvasome RuvABC, ATP-dependent DNA helicase subunit	L	L	PF05496.12	Holliday junction DNA helicase RuvB P-loop domain
S340_06610	1	0.9952	0.9952	0.6217	0.6554	0.6096	0.5904	0.588	0.588	0.7422	0.9952	0.4193	0.9205	0.4072	0.8313	0.2154	0.2154	0.4169	0.7084	0.4723	0.4361	Holliday junction DNA helicase RuvA	K03550	ruvA; holliday junction DNA helicase RuvA [EC:3.6.4.12]	Holliday junction DNA helicase RuvA (RuvA)	COG0632	Holliday junction resolvasome RuvABC DNA-binding subunit	L	L	PF01330.21	RuvA N terminal domain
S340_06620	1	0.9947	0.9947	0.6027	0.6533	0.536	0.576	0.576	0.576	1	1	0	0.9093	0.8987	1	0	0	0	0.3307	0.2453	0.192	hypothetical protein			uncharacterized or unknown
S340_06630	1	0.9898	0.668	0.7602	0.8094	0.7561	0.7848	0.6045	0.7848	0.7439	0.8381	0.7623	0.8566	0.9857	0.9898	0.1832	0.1832	0.1334	0.6926	0.4037	0.2045	putative DNA-binding regulatory protein, YebC/PmpR family			putative DNA-binding regulatory protein, YebC/PmpR family	COG0217	Transcriptional and/or translational regulatory protein YebC/TACO1	J|K	J|K	PF01709.20	Transcriptional regulator
S340_06640	1	1	1	0.7004	0.7764	0.7089	0.7468	0.7468	0.7468	0.8059	0.9958	0.6329	0.7342	1	1	0	0	0.7932	0.1722	0.403	0.2907	putative pyrophosphatase			putative pyrophosphatase	COG1694	NTP pyrophosphatase, house-cleaning of non-canonical NTPs	V	V	PF12643.7	MazG-like family
S340_06650	1	0.9977	0.9977	0.5747	0.7011	0.5954	0.6506	0.6506	0.6506	0.8897	0.9931	0.4115	0.9908	0.9977	0.9977	0	0	0.6299	0.6069	0.8621	0.1832	putative elongation factor			putative elongation factor	COG1739	Putative translation regulator, IMPACT (imprinted ancient) protein family	R	R	PF01205.19	Uncharacterized protein family UPF0029
S340_06660	1	0.9906	0.9906	0.5691	0.7073	0.6084	0.6084	0.6092	0.6075	0.8285	0.9949	0.366	0.4249	0.9138	0.9829	0.1468	0.1468	0.2346	0.3558	0.5384	0.1655	GTP-binding protein	K03665	hflX; GTPase	GTP-binding protein	COG2262	50S ribosomal subunit-associated GTPase HflX	J	J	PF13167.6	GTP-binding GTPase N-terminal
S340_06670	1	0.9984	0.5337	0.7337	0.6572	0.7369	0.739	0.739	0.739	0.4134	0.9957	0.1818	0.6834	0.9695	0.9963	0.0979	0.0979	0.1711	0.2278	0.2342	0.1433	membrane carboxypeptidase MrcB	K05366	mrcA; penicillin-binding protein 1A [EC:2.4.1.129 3.4.16.4]	membrane carboxypeptidase MrcB (mrcB)	COG0744	Membrane carboxypeptidase (penicillin-binding protein)	M	M	PF00912.22	Transglycosylase
S340_06680	1	1	1	0.5786	0.6509	0.5597	0.5597	0.5597	0.5597	0.6069	1	0.7013	1	0.9906	0.9906	0	0	0.8365	0.3145	0.6415	0	phosphoesterase	K07095	uncharacterized protein	phosphoesterase	COG0622	Predicted phosphodiesterase	R	R	PF12850.7	Calcineurin-like phosphoesterase superfamily domain
S340_06690	1	1	1	0.7507	0.7535	0.5602	0.563	0.563	0.563	0.7787	1	0.8515	1	1	1	0	0	0.2751	0.6667	0.4482	0.3445	hypothetical protein			uncharacterized or unknown
S340_06700	1	0.9946	0.9946	0.7227	0.7531	0.7281	0.7138	0.7138	0.7138	0.7943	1	0.6941	0.8658	0.9267	0.9267	0.0751	0.0751	0.3792	0.4794	0.966	0.2039	methylenetetrahydrofolate dehydrogenase (NADP(+))	K01491	folD; methylenetetrahydrofolate dehydrogenase (NADP+) / methenyltetrahydrofolate cyclohydrolase [EC:1.5.1.5 3.5.4.9]	methylenetetrahydrofolate dehydrogenase (NADP(+)) (folD)	COG0190	5,10-methylene-tetrahydrofolate dehydrogenase/Methenyl tetrahydrofolate cyclohydrolase	H	H	PF02882.19	Tetrahydrofolate dehydrogenase/cyclohydrolase, NAD(P)-binding domain
S340_06710	1	0.9968	0.9968	0.542	0.683	0.5578	0.5594	0.5578	0.5578	0.8558	0.9873	0.4739	0.8811	0.9271	0.9937	0.1331	0.1331	0.2726	0.1616	0.3867	0.2377	glycosyltransferase			glycosyltransferase	COG1215	Glycosyltransferase, catalytic subunit of cellulose synthase and poly-beta-1,6-N-acetylglucosamine synthase	N	N	PF00535.26	Glycosyl transferase family 2
S340_06720	1	0.9935	0.9935	0.6537	0.7171	0.6641	0.6473	0.6473	0.6473	0.969	0.9987	0.3656	0.8876	0.9664	0.9832	0.1089	0.1089	0.1421	0.562	0.3941	0.0443	group 1 glycosyl transferase			group 1 glycosyl transferase	COG0438	Glycosyltransferase involved in cell wall bisynthesis	M	M	PF00534.20	Glycosyl transferases group 1
S340_06730	1	1	1	0.6735	0.7413	0.6386	0.6242	0.6242	0.6242	0.8912	1	0.4538	0.7967	0.9569	0.9569	0.2053	0.2053	0.3203	0.5092	0.6016	0.2505	polysaccharide deacetylase			polysaccharide deacetylase	COG0726	Peptidoglycan/xylan/chitin deacetylase, PgdA/CDA1 family	M|G	M|G	PF01522.21	Polysaccharide deacetylase
S340_06740	0	0	0	0	0	0	0	0	0	0	0	0	0	0	0	0	0	0	0	0	0	tRNA-Cys(gca)
S340_06750	0.6991	1	1	1	1	1	1	1	1	0.5607	1	1	0.8785	1	1	0	0	1	0.9364	0.5607	0.6112	tRNA-Phe(gaa)
S340_06760	1	1	1	0.7822	1	0.902	0.902	0.902	0.951	0	1	0	0.9782	1	1	0	0	0.8675	0.853	0.7405	0	tRNA-Asp(gtc)
S340_06770	1	0.9983	0.9983	0.6696	0.8077	0.715	0.6766	0.6766	0.6766	0.7238	1	0.5559	0.8969	0.9913	0.9913	0.243	0.243	0.451	0.5962	0.6206	0.1923	chaperonin HslO	K04083	hslO; molecular chaperone Hsp33	chaperonin HslO (hslO)	COG1281	Redox-regulated molecular chaperone, HSP33 family	O	O	PF01430.19	Hsp33 protein
S340_06780	1	0.992	0.992	0.6145	0.6546	0.5301	0.5261	0.5261	0.5261	0.8032	0.992	0.5984	0.9799	1	1	0	0	0	0.3434	0	0	hypothetical protein			uncharacterized or unknown
S340_06790	1	1	0.4771	0.579	0.7061	0.6012	0.6455	0.6455	0.6455	0.9601	0.9985	0.5598	0.9985	0.9778	0.9778	0.1492	0.1492	0.483	0.6647	0.2349	0.3589	serine protease	K04771	degP; serine protease Do [EC:3.4.21.107]	serine protease	COG0265	Periplasmic serine protease, S1-C subfamily, contain C-terminal PDZ domain	O	O	PF13365.6	Trypsin-like peptidase domain
S340_06800	1	0.9871	0.5045	0	0.749	0.7102	0.6999	0.7025	0.7025	0.8784	0.9483	0.4062	0.947	0.9547	0.9871	0.0409	0.0409	0.3079	0.586	0.7542	0.1047	iron-containing alcohol dehydrogenase	K19955	adh2; alcohol dehydrogenase [EC:1.1.1.-]	iron-containing alcohol dehydrogenase	COG1979	Alcohol dehydrogenase YqhD, Fe-dependent ADH family	C	C	PF00465.19	Iron-containing alcohol dehydrogenase
S340_06810	1	1	1	0.7896	0.8569	0.7798	0.7896	0.7868	0.7868	0.7868	0.9888	0.0432	0.6031	0.993	0.9958	0.1313	0.1313	0.1388	0.8317	0.547	0.1907	GTP-dependent nucleic acid-binding protein EngD	K06942	ychF; ribosome-binding ATPase	GTP-dependent nucleic acid-binding protein EngD	COG0012	Ribosome-binding ATPase YchF, GTP1/OBG family	J	J	PF06071.13	Protein of unknown function (DUF933)
S340_06820	1	1	1	0.7301	0.7819	0.7153	0.7246	0.7246	0.7246	0.5896	0.9279	0.1246	0.9926	0.9945	0.9945	0.1616	0.1616	0.3216	0.207	0.1765	0.1238	polysaccharide deacetylase	K01567	pdaA; peptidoglycan-N-acetylmuramic acid deacetylase [EC:3.5.1.-]	polysaccharide deacetylase	COG0726	Peptidoglycan/xylan/chitin deacetylase, PgdA/CDA1 family	M|G	M|G	PF01522.21	Polysaccharide deacetylase
S340_06830	1	0.9963	0.9963	0.6345	0.7298	0.6675	0.6663	0.6663	0.6663	0.6553	0.9939	0.2054	0.7421	0.9878	0.9914	0.1121	0.1121	0.198	0.9156	0.2139	0.0781	O-antigen polymerase			O-antigen polymerase (rfc)	COG3307	O-antigen ligase	M	M	PF04932.15	O-Antigen ligase
S340_06840	1	0.9974	0.9974	0.6287	0.7012	0.6158	0.6404	0.6404	0.6404	0.6611	0.9987	0.6662	0.8939	0.9935	0.9935	0	0	0.4955	0.2924	0.0473	0.2445	glycosyl transferase, group 1			glycosyl transferase, group 1	COG0438	Glycosyltransferase involved in cell wall bisynthesis	M	M	PF00534.20	Glycosyl transferases group 1
S340_06850	1	0.993	0.993	0.5758	0.4592	0.5315	0.5058	0.5058	0.5058	0.7145	0.9196	0.2331	0.8963	0.8473	0.8473	0.0921	0.0921	0.4802	0.2716	0.3159	0.211	hypothetical protein			uncharacterized or unknown
S340_06860	1	0.998	0.998	0.6424	0.703	0.5737	0.5859	0.5879	0.5879	0.7657	1	0.697	0.804	0.9919	0.9919	0	0	0	0.9131	0.8263	0	glycosyl transferase, WecB/TagA/CpsF family	K05946	tagA; N-acetylglucosaminyldiphosphoundecaprenol N-acetyl-beta-D-mannosaminyltransferase [EC:2.4.1.187]	glycosyl transferase, WecB/TagA/CpsF family	COG1922	UDP-N-acetyl-D-mannosaminuronic acid transferase, WecB/TagA/CpsF family	M	M	PF03808.13	Glycosyl transferase WecB/TagA/CpsF family
S340_06870	1	0.9944	0.9944	0.6834	0.749	0.6583	0.6806	0.6806	0.6806	0.7615	0.9791	0.4449	0.9665	0.9916	0.9916	0	0	0.311	0.3124	0.251	0.1604	TPR repeat-containing protein			TPR repeat-containing protein	COG0457	Tetratricopeptide (TPR) repeat	R	R	PF07719.17	Tetratricopeptide repeat
S340_06880	1	0.9948	0.9948	0.6307	0.6799	0.648	0.6402	0.6437	0.6437	0.8689	0.9965	0.4176	0.8499	0.9681	0.9784	0.1657	0.1657	0.1648	0.3356	0.2959	0.0992	phosphoglucomutase/phosphomannomutase alpha/beta/subunit	K01835	pgm; phosphoglucomutase [EC:5.4.2.2]	phosphoglucomutase/phosphomannomutase alpha/beta/subunit	COG1109	Phosphomannomutase	G	G	PF02878.16	Phosphoglucomutase/phosphomannomutase, alpha/beta/alpha domain I
S340_06890	1	1	1	0.7668	0.8342	0.728	0.7383	0.7383	0.7383	1	1	0.6995	0.9145	0.9948	0.9948	0.4249	0.4249	0.2114	0.7668	0.7306	0.6218	ribosomal 5S rRNA E-loop binding protein Ctc/L25/TL5	K02897	RP-L25; large subunit ribosomal protein L25	ribosomal 5S rRNA E-loop binding protein Ctc/L25/TL5	COG1825	Ribosomal protein L25 (general stress protein Ctc)	J	J	PF01386.19	Ribosomal L25p family
S340_06900	1	0.9958	0.7508	0.7871	0.8453	0.8089	0.8162	0.8162	0.8162	0.9107	0.9958	0.2928	0.432	0.9626	0.9647	0.1672	0.1672	0.2523	0.3198	0.4143	0.0728	Orn/Lys/Arg decarboxylase	K01585	speA; arginine decarboxylase [EC:4.1.1.19]	Orn/Lys/Arg decarboxylase	COG1982	Arginine/lysine/ornithine decarboxylase	E	E	PF01276.20	Orn/Lys/Arg decarboxylase, major domain
S340_06910	1	1	1	0.9912	1	1	1	1	1	1	1	0	1	1	1	0.3921	0.3921	0	1	0	0.8772	30S ribosomal protein S21	K02970	RP-S21; small subunit ribosomal protein S21	30S ribosomal protein S21 (rpsU)	COG0828	Ribosomal protein S21	J	J	PF01165.20	Ribosomal protein S21
S340_06920	1	0.9798	0.9798	0.6275	0.6937	0.6275	0.6316	0.6316	0.6316	0.9892	0.9906	0.5398	0.83	0.9852	0.9852	0.0862	0.0862	0.2901	0.4939	0.4076	0.119	putative allergen V5/Tpx-1 related			putative allergen V5/Tpx-1 related					PF13946.6	Domain of unknown function (DUF4214)
S340_06930	1	1	1	0.8481	0.8734	0.8059	0.827	0.827	0.827	1	1	0.5696	0.616	0.8945	1	0	0	0.903	0.7173	0.6076	0	histidine triad family protein	K02503	HINT1; histidine triad (HIT) family protein	histidine triad family protein	COG0537	Diadenosine tetraphosphate (Ap4A) hydrolase or other HIT family hydrolase	F|G|R	F|G|R	PF01230.23	HIT domain
S340_06940	1	0.9954	0.7991	0.6831	0.744	0.6682	0.6774	0.6774	0.6774	0.8898	0.9954	0.1527	0.5442	0.9966	0.9966	0.1171	0.1171	0.318	0.9082	0.3352	0.0459	MiaB-like tRNA modifying protein	K18707	mtaB; threonylcarbamoyladenosine tRNA methylthiotransferase MtaB [EC:2.8.4.5]	MiaB-like tRNA modifying protein	COG0621	tRNA A37 methylthiotransferase MiaB	J	J	PF04055.21	Radical SAM superfamily
S340_06950	1	1	1	0.622	0.6707	0.6301	0.6118	0.6118	0.6118	0.7744	1	0.4837	0.7947	1	1	0.2724	0.2724	0	0.5305	0.3476	0	16S ribosomal RNA methyltransferase RsmE	K09761	rsmE; 16S rRNA (uracil1498-N3)-methyltransferase [EC:2.1.1.193]	16S ribosomal RNA methyltransferase RsmE (rsmE)	COG1385	16S rRNA U1498 N3-methylase RsmE	J	J	PF04452.14	RNA methyltransferase
S340_06960	1	0.9951	0.9951	0.6094	0.7472	0.7066	0.7066	0.7034	0.7034	0.8801	0.9562	0.6856	0.9271	0.9611	0.9611	0	0	0.2609	0.6791	0.2771	0	ribosomal protein L11 methyltransferase	K02687	prmA; ribosomal protein L11 methyltransferase [EC:2.1.1.-]	ribosomal protein L11 methyltransferase (prmA)	COG2264	Ribosomal protein L11 methylase PrmA	J	J	PF06325.13	Ribosomal protein L11 methyltransferase (PrmA)
S340_06970	1	1	1	0.8491	0.9181	0.8017	0.806	0.806	0.806	0.4914	1	0.8362	1	0.8922	1	0.4302	0.4302	0.372	0.294	0.181	0.5388	hypothetical protein			uncharacterized or unknown
S340_06980	1	0.9993	0.9993	0.6917	0.8076	0.7	0.6986	0.6986	0.6986	0.8389	0.9986	0.6382	0.9563	0.9931	0.9958	0.0538	0.0538	0.3819	0.3319	0.3118	0.0833	dynamin family protein			dynamin family protein	COG0699	Replication fork clamp-binding protein CrfC (dynamin-like GTPase family)	L	L	PF00350.23	Dynamin family
S340_06990	1	0.9963	0.9876	0.0881	0.6745	0.6411	0.6634	0.6683	0.6683	0.875	0.9926	0.6188	0.9295	0.9728	0.9728	0.1144	0.1144	0.2871	0.4307	0.5879	0.198	recombination factor protein RarA	K07478	ycaJ; putative ATPase	recombination factor protein RarA	COG2256	Replication-associated recombination protein RarA (DNA-dependent ATPase)	L	L	PF12002.8	MgsA AAA+ ATPase C terminal
S340_07000	1	0.9987	0.7079	0.8074	0.8265	0.7959	0.773	0.7793	0.7755	0.8087	1	0.4528	0.898	0.9987	1	0.1263	0.1263	0.6212	0.7538	0.3801	0.3355	molecular chaperone DnaJ	K03686	dnaJ; molecular chaperone DnaJ	molecular chaperone DnaJ (dnaJ)	COG0484	DnaJ-class molecular chaperone with C-terminal Zn finger domain	O	O	PF01556.18	DnaJ C terminal domain
S340_07010	1	0.9974	0.0813	0.8877	0.9157	0.8723	0.8826	0.8843	0.8843	0.9047	0.9974	0.5915	0.9268	0.9549	0.9949	0.082	0.082	0.1711	0.3719	0.6536	0.0561	molecular chaperone DnaK	K04043	dnaK; molecular chaperone DnaK	molecular chaperone DnaK	COG0443	Molecular chaperone DnaK (HSP70)	O	O	PF00012.20	Hsp70 protein
S340_07020	1	1	1	0.508	0.5348	0.5374	0.5374	0.5374	0.5374	0.8556	1	0.615	0.9545	1	1	0	0	0.2008	0.207	0.4412	0.1607	heat shock protein GrpE	K03687	GRPE; molecular chaperone GrpE	heat shock protein GrpE (grpE)	COG0576	Molecular chaperone GrpE (heat shock protein)	O	O	PF01025.19	GrpE
S340_07030	1	1	1	0.6283	0.6943	0.5945	0.5991	0.5975	0.5975	0.9662	0.9939	0.4992	0.5376	0.9969	0.9969	0.1485	0.1485	0.1736	0.3518	0.9324	0.0828	heat-inducible transcription repressor HrcA	K03705	hrcA; heat-inducible transcriptional repressor	heat-inducible transcription repressor HrcA (hcrA)	COG1420	Transcriptional regulator of heat shock response	K	K	PF01628.21	HrcA protein C terminal domain
S340_07040	1	0.9818	0.9818	0.6026	0.6351	0.5857	0.5896	0.5896	0.5896	0.3909	0.9844	0.1532	0.3	0.9506	0.9506	0	0	0.1145	0.6078	0.7896	0.0865	oxygen-independent coproporphyrinogen III oxidase			oxygen-independent coproporphyrinogen III oxidase	COG0635	Coproporphyrinogen III oxidase or related Fe-S oxidoreductase	H	H	PF04055.21	Radical SAM superfamily
S340_07050	1	0.9958	0.497	0.866	0.9203	0.877	0.8846	0.8846	0.8846	0.7888	0.9669	0.1959	0.6701	0.9847	0.9847	0	0	0.3562	0.2824	0.8032	0.1561	GTP-binding protein LepA	K03596	lepA; GTP-binding protein LepA	GTP-binding protein LepA (lepA)	COG0481	Translation elongation factor EF-4, membrane-bound GTPase	J	J	PF00009.27	Elongation factor Tu GTP binding domain
S340_07060	1	1	0.7413	0.5473	0.5871	0.4697	0.4502	0.4502	0.4502	0.8308	1	0.8109	0.9303	1	1	0	0	0	0.5473	0.5522	0	hypothetical protein			uncharacterized or unknown
S340_07070	1	0.9924	0.9924	0.6865	0.8196	0.7095	0.7401	0.7401	0.7401	0.2492	0.9969	0.4801	0.9511	0.9969	0.9969	0.1544	0.1544	0.2829	0.8578	0.2691	0	stage II sporulation protein P	K06385	spoIIP; stage II sporulation protein P	stage II sporulation protein P	COG4089	Uncharacterized membrane protein	S	S	PF07454.11	Stage II sporulation protein P (SpoIIP)
S340_07080	1	1	1	0.7389	0.7516	0.7261	0.742	0.742	0.742	0.4793	0.9236	0.2675	0.9825	0.9968	0.9968	0.2532	0.2532	0.449	0.4634	0.2739	0	spore protease	K06012	gpr; spore protease [EC:3.4.24.78]	spore protease	COG0680	Ni,Fe-hydrogenase maturation factor	C	C	PF03418.14	Germination protease
S340_07090	1	0.994	0.994	0.7108	0.7651	0.747	0.7892	0.7892	0.7892	0.6325	1	0	0	0.6627	1	0	0	0.5777	0.6687	0.5964	0	30S ribosomal protein S20	K02968	RP-S20; small subunit ribosomal protein S20	30S ribosomal protein S20 (rpsT)	COG0268	Ribosomal protein S20	J	J	PF01649.18	Ribosomal protein S20
S340_07100	1	0.997	0.997	0.5772	0.6558	0.5772	0.5742	0.5757	0.5757	0.9777	0.9955	0.2433	0.9169	0.9985	0.9985	0.1617	0.1617	0.3961	0.6528	0.5638	0	DNA polymerase III subunit delta	K02340	holA; DNA polymerase III subunit delta [EC:2.7.7.7]	DNA polymerase III subunit delta (holA)	COG1466	DNA polymerase III, delta subunit	L	L	PF06144.13	DNA polymerase III, delta subunit
S340_07110	1	0.551	0.551	0.5219	0.6137	0.5117	0.5175	0.516	0.5146	0.4577	0.9942	0.6706	0.7668	0.9796	0.9796	0.312	0.312	0.223	0.7201	0.3965	0.2347	putative competence protein	K02238	comEC; competence protein ComEC	putative competence protein	COG0658	Predicted membrane metal-binding protein	R	R	PF03772.16	Competence protein
S340_07120	1	1	1	0.4937	0.6015	0.4712	0.4862	0.4862	0.4862	0.995	1	0.7945	0.9799	1	1	0.4386	0.4386	0.7569	0.5714	0.3233	0	ComEC/Rec2 family protein			ComEC/Rec2 family protein	COG0658	Predicted membrane metal-binding protein	R	R
S340_07130	1	1	1	0.8067	0.8992	0.8277	0.8235	0.8235	0.8235	0.479	1	0.3559	0.7689	1	1	0.3853	0.3853	0.5462	0.542	0.4748	0.2718	stage V sporulation protein AE	K06407	spoVAE; stage V sporulation protein AE	stage V sporulation protein AE					PF03862.13	SpoVAC/SpoVAEB sporulation membrane protein
S340_07140	1	0.9986	0.5087	0.8844	0.9075	0.8815	0.8815	0.8815	0.8815	0.4046	0.9841	0.435	0.7847	0.8714	0.8714	0.1263	0.1263	0.3858	0.3468	0.3988	0.2413	stage V sporulation protein AD	K06406	spoVAD; stage V sporulation protein AD	stage V sporulation protein AD	COG0183	Acetyl-CoA acetyltransferase	I	I	PF07451.11	Stage V sporulation protein AD (SpoVAD)
S340_07150	1	1	0.768	0.7418	0.8039	0.7386	0.7222	0.7222	0.7222	0.7255	0.9935	0.3268	0.8039	0.9346	0.9346	0.2454	0.2454	0.415	0.9935	0.7614	0	stage V sporulation protein AC	K06405	spoVAC; stage V sporulation protein AC	stage V sporulation protein AC (spoVAC_2)					PF03862.13	SpoVAC/SpoVAEB sporulation membrane protein
S340_07160	1	1	0.9234	0.5305	0.6624	0.5078	0.5177	0.5177	0.5177	0.373	1	0.2894	0.7844	0.9929	1	0	0	0.2681	0.4014	0.4709	0.1674	hypothetical protein			uncharacterized or unknown
S340_07170	0.7812	0.9167	0.7656	0.2786	0.4688	0.3776	0.3516	0.3516	0.3516	0.3594	0.9036	0.6276	0.8281	0.7344	0.888	0.1604	0.1604	0.4036	0.8958	0.474	0.2396	flagellin protein FliB			flagellin protein FliB (fliB(S)_6)	COG1344	Flagellin and related hook-associated protein FlgL	N	N
S340_07180	1	0.9968	0.5751	0.6374	0.7444	0.6486	0.6294	0.6294	0.6294	0.9728	1	0.7157	0.845	0.7572	0.9425	0	0	0.1901	0.385	0.6917	0.1597	glutaminyl-peptide cyclotransferase	K09612	iap; alkaline phosphatase isozyme conversion protein [EC:3.4.11.-]	glutaminyl-peptide cyclotransferase	COG2234	Zn-dependent amino- or carboxypeptidase, M28 family	O	O	PF04389.17	Peptidase family M28
S340_07190	1	0.9975	0.9272	0.5347	0.6385	0.5079	0.5305	0.5305	0.5305	0.882	0.9883	0.277	0.7531	0.9079	0.995	0.0618	0.0618	0.4092	0.4594	0.231	0.4536	transporter	K02035	ABC.PE.S; peptide/nickel transport system substrate-binding protein	transporter	COG0747	ABC-type transport system, periplasmic component	E	E	PF00496.22	Bacterial extracellular solute-binding proteins, family 5 Middle
S340_07200	1	0.9973	0.3874	0.335	0.4527	0.4019	0.4046	0.407	0.405	0.2209	0.9742	0.2197	0.2596	0.9691	0.9867	0.0312	0.0312	0.2694	0.6517	0.1321	0.1298	putative allergen V5/Tpx-1 related			putative allergen V5/Tpx-1 related					PF13946.6	Domain of unknown function (DUF4214)
S340_07210	1	0.9957	0.5571	0.4644	0.511	0.3251	0.3372	0.3376	0.3359	0.7318	0.9944	0.2234	0.4541	0.9388	0.9802	0.0408	0.0408	0.2009	0.3066	0.2307	0.1397	putative allergen V5/Tpx-1 related			putative allergen V5/Tpx-1 related					PF13946.6	Domain of unknown function (DUF4214)
S340_07220	1	1	0.688	0.7336	0.8339	0.7372	0.7299	0.7281	0.7281	0.9781	1	0.0865	0.7117	0.7865	0.927	0.1679	0.1679	0.5493	0.2719	0.3339	0.1821	polysaccharide deacetylase			polysaccharide deacetylase	COG0726	Peptidoglycan/xylan/chitin deacetylase, PgdA/CDA1 family	M|G	M|G	PF01522.21	Polysaccharide deacetylase
S340_07230	1	1	1	0.6348	0.7052	0.6717	0.6784	0.6767	0.6767	0.3836	0.9765	0.5226	0.6114	0.8543	1	0	0	0.1581	0.9263	0.1575	0.1926	sodium/calcium exchanger protein	K07301	yrbG; cation:H+ antiporter	sodium/calcium exchanger protein (yrbG)	COG0530	Ca2+/Na+ antiporter	P	P	PF01699.24	Sodium/calcium exchanger protein
S340_07240	1	0.988	0.988	0.5797	0.7171	0.5916	0.6155	0.6155	0.6155	0.4183	0.992	0.1657	0.51	0.8884	0.8884	0	0	0.7331	0.245	0.741	0.5279	putative flagellin-like protein	K02406	fliC; flagellin	putative flagellin-like protein	COG1344	Flagellin and related hook-associated protein FlgL	N	N
S340_07250	1	0.9949	0.9949	0.5507	0.6059	0.552	0.5725	0.5789	0.5661	0.4608	0.8819	0.3928	0.6431	0.8652	0.6739	0.1082	0.1082	0.2221	0.561	0.5071	0.258	flagellin domain-containing protein FliC3	K02406	fliC; flagellin	flagellin domain-containing protein FliC3	COG1344|COG1344	Flagellin and related hook-associated protein FlgL|Flagellin and related hook-associated protein FlgL	N	N	PF00669.20	Bacterial flagellin N-terminal helical region
S340_07260	1	0.8393	0.6188	0.547	0.6308	0.5726	0.547	0.547	0.547	0.7709	0.9932	0.265	0.8444	0.9812	0.9812	0.1672	0.1672	0.2017	0.4667	0.7094	0.1356	flagellin protein FliB	K02406	fliC; flagellin	flagellin protein FliB (fliB(S)_7)	COG1344	Flagellin and related hook-associated protein FlgL	N	N	PF00700.21	Bacterial flagellin C-terminal helical region
S340_07270	1	0.6651	0.5646	0.5885	0.5981	0.5933	0.5837	0.5837	0.5837	0.6411	0.6651	0.1914	0.5885	0.6651	0.9904	0.256	0.256	0.444	0.8517	0.5981	0.6124	flagellin	K02406	fliC; flagellin	flagellin (fliC)	COG1344|COG1344	Flagellin and related hook-associated protein FlgL|Flagellin and related hook-associated protein FlgL	N	N	PF00669.20	Bacterial flagellin N-terminal helical region
S340_07280	0.8755	0.954	0.4844	0.4533	0.4844	0.5575	0.5101	0.5101	0.5101	0.7821	0.9743	0.6725	0.9378	0.9283	0.9283	0.7402	0.7402	0.7659	0.8755	0.751	0.5778	hypothetical protein			uncharacterized or unknown
S340_07290	0.9568	0.9707	0.9707	0.1289	0.5551	0.0736	0.5704	0.1134	0.1134	0.7392	0.9707	0.8006	0.8382	0.7029	0.7029	0.1423	0.1423	0.1785	0.417	0.7043	0.3208	putative phage integrase			putative phage integrase	COG0582	Integrase	L|X	L|X	PF00589.22	Phage integrase family
S340_07300	0.1059	0.3829	0.6729	0.1115	0.123	0.1275	0.5688	0	0	0.1059	0.3829	0.1617	0.2134	0.2305	0.3349	0	0	0	0.2074	0.3665	0.3178	hypothetical protein			uncharacterized or unknown
S340_07310	0.6273	0.8714	0.7507	0.2808	0.4121	0.3937	0.3386	0.3386	0.3333	0.3412	0.8058	0.3281	0.4646	0.5013	0.6115	0.2528	0.2528	0.5092	0.6352	0.8294	0.2538	flagellin protein FliB			flagellin protein FliB (fliB(S)_8)	COG1344|COG1344	Flagellin and related hook-associated protein FlgL|Flagellin and related hook-associated protein FlgL	N	N
S340_07320	0.7534	1	0.7717	0.8539	0.8539	0.8539	0.863	0.863	0.8493	1	1	0.5388	0.6393	1	1	0.3164	0.3164	0.5936	0.9361	0.7352	0.2708	flagellin domain-containing protein FliC3	K02406	fliC; flagellin	flagellin domain-containing protein FliC3	COG1344|COG1344	Flagellin and related hook-associated protein FlgL|Flagellin and related hook-associated protein FlgL	N	N	PF00700.21	Bacterial flagellin C-terminal helical region
S340_07330	1	1	0.7839	0.7602	0.8261	0.7997	0.7997	0.7997	0.7997	0.9381	1	0.2912	0.643	0.8406	0.9552	0.2437	0.2437	0.5125	0.527	0.7563	0.1449	putative class I and II aminotransferase	K14155	patB; cysteine-S-conjugate beta-lyase [EC:4.4.1.13]	putative class I and II aminotransferase	COG1168	Bifunctional PLP-dependent enzyme with beta-cystathionase and maltose regulon repressor activities	E|R	E|R	PF00155.21	Aminotransferase class I and II
S340_07340	1	0.9985	0.9985	0.5125	0.6792	0.5585	0.5691	0.5728	0.5728	0.9343	0.9947	0.1509	0.3268	0.8551	0.9743	0.0712	0.0712	0.0792	0.48	0.7381	0.1487	methyl-accepting chemotaxis protein	K03406	mcp; methyl-accepting chemotaxis protein	methyl-accepting chemotaxis protein	COG0840	Methyl-accepting chemotaxis protein	T|N	T|N	PF00015.21	Methyl-accepting chemotaxis protein (MCP) signalling domain
S340_07350	1	0.9846	0.3974	0.7552	0.831	0.7827	0.7947	0.7925	0.7925	0.8485	0.9978	0.213	0.8518	0.9495	0.9627	0.1515	0.1515	0.2272	0.2151	0.6092	0	DNA repair protein RadA	K04485	radA; DNA repair protein RadA/Sms	DNA repair protein RadA (radA)	COG1066	Predicted ATP-dependent serine protease	O	O	PF13481.6	AAA domain
S340_07360	1	0.9878	0.9878	0.7768	0.8257	0.8073	0.7615	0.7615	0.7615	0.893	1	0.3578	0.9725	1	1	0.292	0.292	0.2908	0.4862	0	0	putative transposase			putative transposase	COG3677	Transposase	X	X
S340_07370	1	0.9914	0.3211	0.6152	0.7012	0.5621	0.5732	0.5728	0.5728	0.3455	0.9752	0.1143	0.5788	0.8091	0.6717	0.0771	0.0771	0.2453	0.7885	0.5873	0.1383	serine protease Csp			serine protease Csp	COG1404|COG1404|COG1404|COG1404	Serine protease, subtilisin family|Serine protease, subtilisin family|Serine protease, subtilisin family|Serine protease, subtilisin family	O	O	PF00082.22	Subtilase family
S340_07380	1	0.9812	0.7103	0.2807	0.4735	0.0798	0.3399	0.3399	0.3399	0.4063	0.974	0.2395	0.6834	0.9211	0.7238	0.2072	0.2072	0.452	0.2413	0.5534	0.1614	hypothetical protein			uncharacterized or unknown					PF13946.6	Domain of unknown function (DUF4214)
S340_07390	1	0.9975	0.9975	0.1545	0.5538	0.2572	0.2703	0.2687	0.2687	0.7173	0.9877	0.4528	0.8998	0.9893	0.9893	0.0838	0.0838	0.1578	0.2465	0.2539	0.0961	putative allergen V5/Tpx-1 related			putative allergen V5/Tpx-1 related					PF13946.6	Domain of unknown function (DUF4214)
S340_07400	1	0.9947	0.3688	0.2519	0.3175	0.2549	0.1606	0.2489	0.2496	0.9472	0.9887	0.2881	0.8446	0.9487	0.9608	0.1124	0.1124	0.1719	0.583	0.5505	0.2044	putative allergen V5/Tpx-1 related			putative allergen V5/Tpx-1 related					PF13946.6	Domain of unknown function (DUF4214)
S340_07410	1	0.9922	0.837	0.2158	0.7733	0.6304	0.6335	0.6335	0.6335	0.7547	0.9891	0.1693	0.1957	0.3525	0.3525	0.1553	0.1553	0.2516	0.7205	0.7003	0.3432	d-isomer specific NAD-binding 2-hydroxyacid dehydrogenase	K00018	hprA; glycerate dehydrogenase [EC:1.1.1.29]	d-isomer specific NAD-binding 2-hydroxyacid dehydrogenase	COG1052	Lactate dehydrogenase or related 2-hydroxyacid dehydrogenase	H|C|R	H|C|R	PF02826.19	D-isomer specific 2-hydroxyacid dehydrogenase, NAD binding domain
S340_07420	1	0.9755	0.9755	0	0.0878	0	0	0.0804	0.0804	0.2323	0.9429	0.7201	0.7989	0.9837	0.9837	0	0	0	0.8723	0.2302	0.2136	hypothetical protein			uncharacterized or unknown
S340_07430	1	0.9683	0.9683	0.1183	0.1029	0.1333	0.1111	0.1008	0.1008	0.1172	0.873	0.1997	0.2169	0.9497	0.9603	0	0	0.328	0.9339	0.1405	0.0958	hypothetical protein			uncharacterized or unknown
S340_07440	1	0.9029	0.2737	0.119	0.1079	0.1148	0.1258	0.1342	0.1342	0.3289	0.9073	0.1837	0.2066	0.4327	0.4327	0.0951	0.0951	0.1974	0.8477	0.1139	0.113	hypothetical protein			uncharacterized or unknown
S340_07450	1	0.9796	0.7398	0	0	0	0	0	0	0.1071	0.9158	0.4923	0.5995	0.8801	0.9158	0	0	0.2281	0.8214	0	0.3878	hypothetical protein			uncharacterized or unknown
S340_07460	1	0.9503	0.9503	0	0.0827	0.0767	0	0	0	0.6178	0.9372	0.1542	0.2906	0.8508	0.9084	0	0	0.4476	0.8377	0.0856	0.1743	hypothetical protein			uncharacterized or unknown
S340_07470	1	1	0.9467	0	0	0.182	0.1747	0.1747	0.1747	0.5727	1	0.416	0.94	1	1	0.5187	0.5187	0	0.98	0.5467	0	hypothetical protein			uncharacterized or unknown
S340_07480	1	0.9695	0.5627	0.0676	0.0683	0.0918	0.0746	0.0753	0.0731	0.0642	0.8118	0.1595	0.7061	0.7921	0.9265	0.0738	0.0738	0.4928	0.9068	0.5251	0.2043	hypothetical protein			uncharacterized or unknown
S340_07490	1	1	1	0.1073	0.1588	0.105	0.1279	0.1126	0.1126	0.9535	0.9734	0.2827	0.6877	0.9834	1	0.2355	0.2355	0.3821	0.9701	0.7542	0.495	hypothetical protein			uncharacterized or unknown
S340_07500	1	1	1	0	0	0.2555	0	0	0	1	1	0.6469	1	1	1	0	0	0	0.7133	0	0.2948	hypothetical protein			uncharacterized or unknown
S340_07510	1	1	0.6767	0.7159	0.7344	0.6836	0.6767	0.6767	0.6767	0.6998	0.9954	0.4018	0.4965	0.9931	0.9931	0.2286	0.2286	0.4758	0.9677	0.2286	0.1476	putative dithiol-disulfide isomerase			putative dithiol-disulfide isomerase	COG2761	Predicted dithiol-disulfide isomerase, DsbA family	O	O	PF01323.20	DSBA-like thioredoxin domain
S340_07520	1	0.9919	0.9919	0.6216	0.6324	0.527	0.5405	0.5432	0.5432	0.8405	0.9919	0.3622	0.7351	0.7514	0.8784	0.2946	0.2946	0.3757	0.6432	0	0.2124	vancomycin high temperature exclusion protein			vancomycin high temperature exclusion protein	COG1434	Uncharacterized SAM-binding protein YcdF, DUF218 family	R	R	PF02698.17	DUF218 domain
S340_07530	1	1	1	0.0975	0.1946	0.1402	0.1323	0.1323	0.1244	0.9399	1	0.2959	0.6772	0.7785	0.6994	0.2326	0.2326	0.1772	0.7959	0.1547	0.1677	hypothetical protein			uncharacterized or unknown
S340_07540	1	0.9837	0.2217	0	0	0	0	0	0	0.7011	0.9728	0.5761	0.6576	0.5337	0.5337	0.4582	0.4582	0.5543	0.9185	0.5978	0.1462	hypothetical protein			uncharacterized or unknown
S340_07550	0.9478	0.9426	0.2726	0.0418	0.0513	0.0554	0.0473	0.0503	0.0548	0.3927	0.9081	0.0982	0.2533	0.9394	0.9405	0.1676	0.1676	0.1138	0.6726	0.2423	0.1399	hypothetical protein			uncharacterized or unknown
S340_07560	1	0.9529	0.9529	0	0.5529	0.3241	0.3353	0.3465	0.3465	0.8118	1	0.4124	0.8059	0.9412	0.9765	0	0	0.4782	0.7353	0.7765	0.8235	hypothetical protein			uncharacterized or unknown
S340_07570	1	0.9909	0.5226	0.0428	0.8085	0.762	0.7736	0.7736	0.7723	0.9276	0.9935	0.3622	0.9211	0.9948	0.9948	0.1294	0.1294	0.3726	0.762	0.6481	0.1022	aspartate aminotransferase			aspartate aminotransferase	COG0436	Aspartate/methionine/tyrosine aminotransferase	E	E	PF00155.21	Aminotransferase class I and II
S340_07580	1	0.9943	0.9402	0.0966	0.7778	0.7635	0.7835	0.7835	0.7835	0.9031	0.9943	0.1986	0.3875	0.9943	0.9943	0.4872	0.4872	0.3077	0.5157	0.9459	0.1524	ATP:corrinoid adenosyltransferase	K19221	cobA; cob(I)alamin adenosyltransferase [EC:2.5.1.17]	ATP:corrinoid adenosyltransferase	COG2109	ATP:corrinoid adenosyltransferase	H	H	PF02572.15	ATP:corrinoid adenosyltransferase BtuR/CobO/CobP
S340_07590	1	1	0.4935	0.0638	0.9095	0.8901	0.8966	0.8987	0.8987	0.7198	1	0.5711	0.8599	0.9353	1	0	0	0.6379	0.8772	0.5259	0.2371	tetrahydrodipicolinate N-succinyltransferase	K00674	dapD; 2,3,4,5-tetrahydropyridine-2,6-dicarboxylate N-succinyltransferase [EC:2.3.1.117]	tetrahydrodipicolinate N-succinyltransferase	COG2171	Tetrahydrodipicolinate N-succinyltransferase	E	E	PF08503.10	Tetrahydrodipicolinate succinyltransferase N-terminal
S340_07600	1	1	1	0.1069	0.9472	0.9197	0.9197	0.9266	0.9266	0.633	1	0.2234	0.6835	0.945	1	0	0	0.344	0.5803	0.922	0.5505	single-stranded DNA-binding protein			single-stranded DNA-binding protein	COG0629	Single-stranded DNA-binding protein	L	L	PF00436.25	Single-strand binding protein family
S340_07610	1	1	0.5667	0.7537	0.7981	0.6981	0.7111	0.7111	0.7111	0.6093	0.9963	0.65	0.7519	1	1	0.2981	0.2981	0.6981	1	0.9833	0.5407	polysaccharide deacetylase			polysaccharide deacetylase	COG0726	Peptidoglycan/xylan/chitin deacetylase, PgdA/CDA1 family	M|G	M|G	PF01522.21	Polysaccharide deacetylase
S340_07620	1	0.9943	0.9943	0.5954	0.7493	0.6068	0.5926	0.5926	0.5926	0.9345	1	0.5584	0.9003	0.9943	0.9943	0.1954	0.1954	0.4416	0.4188	0.7578	0	hypothetical protein			uncharacterized or unknown					PF14277.6	Domain of unknown function (DUF4364)
S340_07630	1	0.9983	0.9983	0.7178	0.8135	0.5545	0.5611	0.5561	0.5561	0.8515	1	0.3564	0.8152	0.995	0.995	0.1683	0.1683	0.302	0.3399	0.6766	0	beta-propeller fold protein			beta-propeller fold protein	COG3391	DNA-binding beta-propeller fold protein YncE	R	R	PF02239.16	Cytochrome D1 heme domain
S340_07640	1	0.9906	0.9906	0.5491	0.7088	0.6232	0.6211	0.619	0.619	0.6086	0.9979	0.2808	0.8445	0.9802	0.9802	0.0446	0.0446	0.3674	0.9363	0.3695	0.1096	putative beta-lactamase class A-like protein	K17836	penP; beta-lactamase class A [EC:3.5.2.6]	putative beta-lactamase class A-like protein (bla)	COG2367	Beta-lactamase class A	V	V	PF13354.6	Beta-lactamase enzyme family
S340_07650	1	0.9934	0.686	0.7839	0.8579	0.8281	0.827	0.8275	0.8264	0.5025	0.9994	0.1443	0.7844	0.8861	0.9431	0.058	0.058	0.1879	0.5976	0.4688	0.2604	valyl-tRNA synthetase	K01873	VARS; valyl-tRNA synthetase [EC:6.1.1.9]	valyl-tRNA synthetase	COG0525	Valyl-tRNA synthetase	J	J	PF00133.22	tRNA synthetases class I (I, L, M and V)
S340_07660	1	1	1	0.8413	0.8651	0.8175	0.8254	0.8254	0.8254	0.9444	1	0.8016	0.9841	1	1	0.3865	0.3865	0.396	0.8651	0.627	0	tetratricopeptide repeat protein			tetratricopeptide repeat protein	COG0457	Tetratricopeptide (TPR) repeat	R	R	PF13424.6	Tetratricopeptide repeat
S340_07670	1	0.9947	0.7807	0.6471	0.7193	0.6217	0.6297	0.6297	0.6297	0.6925	0.9973	0.6952	0.8102	0.9947	0.9947	0.1257	0.1257	0.4853	0.6283	0.4933	0.0489	cysteine protease			cysteine protease	COG1305	Transglutaminase-like enzyme, putative cysteine protease	O	O	PF01841.19	Transglutaminase-like superfamily
S340_07680	1	1	1	0.7516	0.781	0.8301	0.8137	0.8203	0.8203	1	1	0.3987	0.5588	0.7941	0.8725	0	0	0.1775	1	0.2745	0.2	recombination regulator RecX	K03565	recX; regulatory protein	recombination regulator RecX (recX)	COG2137	SOS response regulatory protein OraA/RecX, interacts with RecA	O	O	PF02631.16	RecX family
S340_07690	1	0.9976	0.9976	0.6808	0.7606	0.653	0.6651	0.6651	0.6651	0.74	0.994	0.3495	0.769	0.8198	1	0.1132	0.1132	0.1294	0.2563	0.1548	0.2382	peptidase			peptidase	COG0612	Predicted Zn-dependent peptidase	R	R	PF00675.20	Insulinase (Peptidase family M16)
S340_07700	1	1	1	0.538	0.7016	0.5079	0.5308	0.5323	0.5323	0.9699	0.9799	0.1578	0.2697	0.9857	0.9871	0.1095	0.1095	0.2382	0.9125	0.2138	0.3443	putative allergen V5/Tpx-1 related			putative allergen V5/Tpx-1 related					PF13946.6	Domain of unknown function (DUF4214)
S340_07710	1	1	1	0.8	0.8453	0.8587	0.8773	0.8773	0.8773	0.5013	1	0.5733	0.848	0.992	0.9973	0.0781	0.0781	0	0.8293	0.4267	0.752	rubredoxin/rubrerythrin			rubredoxin/rubrerythrin	COG1592|COG1592	Rubrerythrin|Rubrerythrin	C	C	PF02915.17	Rubrerythrin
S340_07720	1	0.9539	0.6046	0.173	0.1415	0.1812	0.1779	0.1763	0.1779	0.1573	0.3394	0.1079	0.2455	0.8254	0.8666	0.146	0.146	0.2175	0.7529	0.1535	0.1059	hypothetical protein			uncharacterized or unknown
S340_07730	1	0.9975	0.8561	0.4342	0.3623	0.3821	0.3896	0.3896	0.3896	0.8437	0.6824	0.7072	0.8561	0.9107	0.9901	0.3127	0.3127	0.5335	0.6154	0.8089	0.1749	hypothetical protein			uncharacterized or unknown
S340_07740	1	0.9913	0.9913	0.342	0.3507	0.3333	0.3333	0.3333	0.3333	0.7768	0.9942	0.2478	0.7072	1	1	0.2345	0.2345	0.3797	0.6493	0.8116	0.1139	hypothetical protein			uncharacterized or unknown
S340_07750	1	0.9952	0.5284	0.4061	0.4829	0.3593	0.3565	0.3576	0.3576	0.4363	0.9878	0.2992	0.8958	0.908	0.9297	0.0689	0.0689	0.0506	0.2088	0.236	0.0866	putative allergen V5/Tpx-1 related			putative allergen V5/Tpx-1 related					PF13946.6	Domain of unknown function (DUF4214)
S340_07760	1	1	1	0.3337	0.7377	0.5918	0.6159	0.6149	0.6149	0.9748	1	0.3075	0.9171	0.9675	0.999	0.0364	0.0364	0.2718	0.2529	0.638	0.072	putative extracellular solute-binding protein	K15580	oppA; oligopeptide transport system substrate-binding protein	putative extracellular solute-binding protein	COG4166	ABC-type oligopeptide transport system, periplasmic component	E	E	PF00496.22	Bacterial extracellular solute-binding proteins, family 5 Middle
S340_07770	1	0.9954	0.9954	0.7284	0.8248	0.7184	0.7246	0.7246	0.7261	0.7253	0.9495	0.5746	0.9396	1	1	0.0773	0.0773	0.1278	0.4828	0.7031	0.2517	NAD-dependent DNA ligase	K01972	E6.5.1.2; DNA ligase (NAD+) [EC:6.5.1.2]	NAD-dependent DNA ligase	COG0272	NAD-dependent DNA ligase	L	L	PF01653.18	NAD-dependent DNA ligase adenylation domain
S340_07780	1	0.9972	0.8105	0.7398	0.7904	0.7238	0.7307	0.7307	0.7307	0.8876	0.9951	0.5753	0.696	0.9833	0.9951	0.1339	0.1339	0.2908	0.3144	0.1561	0.1353	ATP-dependent DNA helicase PcrA	K03657	uvrD; DNA helicase II / ATP-dependent DNA helicase PcrA [EC:3.6.4.12]	ATP-dependent DNA helicase PcrA	COG0210	Superfamily I DNA or RNA helicase	L	L	PF00580.21	UvrD/REP helicase N-terminal domain
S340_07790	1	0.9958	0.7689	0.2479	0.8319	0.6891	0.6912	0.6912	0.6912	0.6492	1	0.1805	0.8424	0.9223	0.9223	0.2063	0.2063	0.3613	0.8466	0.5777	0.1473	putative ribosomal small subunit pseudouridine synthase A	K06183	rsuA; 16S rRNA pseudouridine516 synthase [EC:5.4.99.19]	putative ribosomal small subunit pseudouridine synthase A	COG1187	16S rRNA U516 pseudouridylate synthase RsuA and related 23S rRNA U2605, pseudouridylate synthases	J	J	PF00849.22	RNA pseudouridylate synthase
S340_07800	1	1	1	0.5313	0.6316	0.5539	0.5414	0.5414	0.5414	0.8321	1	0.5138	0.985	0.9925	0.9925	0.2481	0.2481	0.5539	0.3885	0.4436	0.3033	lytic murein transglycosylase			lytic murein transglycosylase	COG0741	Soluble lytic murein transglycosylase and related regulatory proteins (some contain LysM/invasin domains)	M	M	PF01464.20	Transglycosylase SLT domain
S340_07810	1	0.9971	0.5527	0.7987	0.8741	0.8089	0.8126	0.8141	0.8126	0.5754	0.9795	0.2233	0.8463	0.9085	0.9927	0.0722	0.0722	0.1354	0.2013	0.6391	0.0519	two component regulator			two component regulator					PF07495.13	Y_Y_Y domain
S340_07820	1	0.9996	0.7694	0.7105	0.7914	0.7207	0.7325	0.7325	0.7321	0.5002	0.9979	0.1748	0.9171	0.9247	0.942	0.0944	0.0944	0.1811	0.4164	0.0783	0.0821	type II restriction enzyme, methylase subunit			type II restriction enzyme, methylase subunit	COG0827|COG1002	Adenine-specific DNA methylase|Type II restriction/modification system, DNA methylase subunit YeeA	L|V	L|V
S340_07830	1	0.9967	0.8099	0.4151	0.5418	0.5116	0.5054	0.5035	0.5035	0.5012	0.9981	0.7452	0.8832	0.9485	0.9754	0.0965	0.0965	0.1286	0.2288	0.1891	0.0302	hypothetical protein			uncharacterized or unknown	COG1293	Predicted component of the ribosome quality control (RQC) complex, YloA/Tae2 family, contains fibronectin-binding (FbpA) and DUF814 domains	J	J
S340_07840	1	0.9989	0.9966	0.8298	0.8679	0.8331	0.8432	0.8432	0.8432	0.5062	0.9686	0.3348	0.6417	0.9854	0.9989	0.168	0.168	0.1277	0.7772	0.6831	0.1333	glucose-6-phosphate isomerase	K01810	GPI; glucose-6-phosphate isomerase [EC:5.3.1.9]	glucose-6-phosphate isomerase (pgi)	COG0166	Glucose-6-phosphate isomerase	G	G	PF00342.19	Phosphoglucose isomerase
S340_07850	1	1	1	0.5097	0.5742	0.5935	0.5742	0.5742	0.5742	1	1	1	1	0.9839	0.9839	0	0	0.8065	0.9032	0	0.7516	hypothetical protein			uncharacterized or unknown
S340_07860	1	0.9954	0.9954	0.2831	0.5476	0.3039	0.3016	0.3016	0.3016	0.9652	0.9814	0.6357	0.942	0.8979	0.9049	0.1617	0.1617	0.2645	0.5522	0.9049	0.1877	hypothetical protein			uncharacterized or unknown
S340_07870	1	0.9974	0.9974	0.3853	0.5245	0.4343	0.4278	0.4291	0.4291	0.4162	0.9974	0.6933	0.8299	0.9871	1	0.2358	0.2358	0.2964	0.6662	0.1804	0	ABC-type Na+ efflux pump permease	K01992	ABC-2.P; ABC-2 type transport system permease protein	ABC-type Na+ efflux pump permease (NatB)	COG1668	ABC-type Na+ efflux pump, permease component	P|C	P|C	PF12698.7	ABC-2 family transporter protein
S340_07880	1	1	1	0.6902	0.7504	0.6919	0.7005	0.6954	0.6954	0.883	0.9966	0.2823	0.8916	1	1	0	0	0.346	0.6747	0.7263	0.2616	ABC transporter	K01990	ABC-2.A; ABC-2 type transport system ATP-binding protein	ABC transporter	COG4152	ABC-type uncharacterized transport system, ATPase component	R	R	PF00005.27	ABC transporter
S340_07890	1	1	0.5654	0.2815	0.4444	0.3086	0.3506	0.3432	0.3432	0.7827	0.9877	0.4469	0.4617	0.7827	0.8444	0	0	0.4568	0.1835	0.4469	0.1037	hypothetical protein			uncharacterized or unknown
S340_07900	1	0.9937	0.4906	0.3003	0.4088	0.2969	0.3208	0.327	0.327	0.9025	0.9874	0.4686	0.5157	0.6509	0.9937	0	0	0.4308	0.4874	0.3053	0.161	hypothetical protein			uncharacterized or unknown
S340_07910	1	0.9906	0.9906	0.5141	0.6191	0.4465	0.4522	0.4522	0.4522	0.8311	0.9869	0.5741	0.8668	0.955	0.9906	0.1857	0.1857	0.5272	0.6285	0.4822	0.197	hypothetical protein			uncharacterized or unknown
S340_07920	1	1	1	0.7317	0.8293	0.8354	0.8354	0.8293	0.8293	0.8476	1	0.1762	0.9817	1	1	0	0	0.4463	0.878	0.5659	0.7012	hypothetical protein			uncharacterized or unknown
S340_07930	1	0.9917	0.9917	0	0.6997	0.595	0.6033	0.6033	0.6033	0.6364	1	0.3747	0.8457	0.8678	0.8678	0	0	0.708	0.8678	1	0	ThiJ family intracellular protease	K03152	thiJ; protein deglycase [EC:3.5.1.124]	ThiJ family intracellular protease (ThiJ)	COG0693	Putative intracellular protease/amidase	R	R	PF01965.24	DJ-1/PfpI family
S340_07940	1	0.9826	0.9826	0	0.8049	0.7979	0.7909	0.7909	0.7909	0.8397	0.9965	0.1557	0.8537	0.9199	0.9965	0	0	0	0.8084	0.4286	0	deoxyuridine 5'-triphosphate nucleotidohydrolase	K01520	dut; dUTP pyrophosphatase [EC:3.6.1.23]	deoxyuridine 5'-triphosphate nucleotidohydrolase	COG0756	dUTPase	F|V	F|V	PF00692.19	dUTPase
S340_07950	1	0.9983	0.9983	0.0981	0.6695	0.5628	0.5835	0.5835	0.5835	0.9845	0.9897	0.163	0.7504	0.8003	0.8571	0.1532	0.1532	0.2995	0.284	0.2582	0.1146	hypothetical protein			uncharacterized or unknown
S340_07960	1	0.9964	0.9964	0.0516	0.5374	0.4572	0.4481	0.4499	0.4499	0.8191	0.9958	0.3118	0.3938	0.839	0.8969	0.1031	0.1031	0.0754	0.3516	0.275	0.1261	hypothetical protein			uncharacterized or unknown
S340_07970	1	0.9917	0.4329	0	0	0.0243	0	0	0	0.9742	0.9924	0.166	0.5208	0.9204	0.9227	0.1008	0.1008	0.1721	0.7998	0.3601	0.0864	hypothetical protein; putative signal peptide
S340_07980	1	1	1	0	0	0.0469	0.0475	0.0475	0.0475	0.6401	0.9985	0.6546	0.8549	0.9666	0.9666	0.1538	0.1538	0.688	0.3919	0.3933	0.0665	hypothetical protein			uncharacterized or unknown
S340_07990	1	0.9807	0.6584	0.0882	0	0.086	0.086	0.086	0.086	0.6116	0.989	0.4931	0.7769	0.7135	0.7135	0	0	0	0.9008	0.2837	0.192	Clostripain family protein			Clostripain family protein					PF03415.14	Clostripain family
S340_08000	1	0.9912	0.9912	0	0	0	0.122	0.122	0.122	0.6388	1	0.2952	0.5903	1	1	0.2154	0.2154	0	0.9824	0.5947	0.3784	hypothetical protein			uncharacterized or unknown
S340_08010	1	1	0.5193	0.7842	0.507	0.7491	0.7491	0.7491	0.7491	0.4789	1	0	0.7772	1	1	0	0	0.4526	0.4596	0.4789	0	tRNA-Arg(tcg)
S340_08020	1	0.984	0.6607	0.6926	0.7565	0.7146	0.7086	0.7086	0.7086	0.7305	0.8603	0.4132	0.487	0.9741	0.984	0.0792	0.0792	0	0.6108	0.4072	0.507	flagellar basal body rod protein FlgG	K02392	flgG; flagellar basal-body rod protein FlgG	flagellar basal body rod protein FlgG (flgG_1)	COG4786	Flagellar basal body rod protein FlgG	N	N	PF06429.13	Flagellar basal body rod FlgEFG protein C-terminal
S340_08030	1	1	1	0.6766	0.7984	0.6587	0.6567	0.6567	0.6567	0.9341	0.986	0.196	0.2535	0.7026	0.98	0.3253	0.3253	0.3034	0.3713	0.1068	0.2994	flagellar basal-body rod protein FlgG	K02392	flgG; flagellar basal-body rod protein FlgG	flagellar basal-body rod protein FlgG (flgG_2)	COG4786	Flagellar basal body rod protein FlgG	N	N	PF06429.13	Flagellar basal body rod FlgEFG protein C-terminal
S340_08040	1	1	1	0.692	0.7776	0.6825	0.6844	0.6844	0.6844	0.8327	0.9886	0.3042	0.3726	0.9715	1	0	0	0.2757	0.8061	0.8783	0.3593	RNA polymerase sigma factor for flagellar operon	K02405	fliA; RNA polymerase sigma factor for flagellar operon FliA	RNA polymerase sigma factor for flagellar operon (fliA)	COG1191	DNA-directed RNA polymerase specialized sigma subunit	K	K	PF04545.16	Sigma-70, region 4
S340_08050	1	0.9914	0.9914	0.4649	0.5804	0.4898	0.4811	0.4811	0.48	0.9277	1	0.6839	0.7724	0.9137	0.9385	0.164	0.164	0.0902	0.5092	0.3225	0.1446	flagellar biosynthesis regulator FlhF	K02404	flhF; flagellar biosynthesis protein FlhF	flagellar biosynthesis regulator FlhF (flhF)	COG1419	Flagellar biosynthesis GTPase FlhF	N	N	PF00448.22	SRP54-type protein, GTPase domain
S340_08060	1	1	0.3983	0.8379	0.8823	0.8257	0.8356	0.8356	0.8356	0.9786	1	0.542	0.7569	0.9954	0.8639	0.1315	0.1315	0.0291	0.8387	0.4709	0.3135	flagellar biosynthesis protein FlhA	K02400	flhA; flagellar biosynthesis protein FlhA	flagellar biosynthesis protein FlhA (flhA)	COG1298	Flagellar biosynthesis pathway, component FlhA	N	N	PF00771.20	FHIPEP family
S340_08070	1	0.9965	0.5688	0.7276	0.8137	0.7249	0.724	0.724	0.724	0.3194	0.9672	0.1118	0.4339	0.9858	0.9858	0.0834	0.0834	0.173	0.6593	0.5359	0.0563	bifunctional flagellar biosynthesis proteins FliR/FlhB	K13820	fliR-flhB; flagellar biosynthetic protein FliR/FlhB	bifunctional flagellar biosynthesis proteins FliR/FlhB (fliR)	COG1377|COG1684	Flagellar biosynthesis protein FlhB|Flagellar biosynthesis protein FliR	N	N	PF01312.19	FlhB HrpN YscU SpaS Family
S340_08080	1	1	1	0.7836	0.883	0.8129	0.8129	0.8129	0.8129	1	1	0.5965	0.8713	1	1	0	0	0.8421	0.8538	0.7661	0	flagellar biosynthetic protein FliQ	K02420	fliQ; flagellar biosynthetic protein FliQ	flagellar biosynthetic protein FliQ	COG1987	Flagellar biosynthesis protein FliQ	N	N	PF01313.19	Bacterial export proteins, family 3
S340_08090	1	1	0.5675	0.7345	0.8223	0.7709	0.7666	0.773	0.773	0.97	1	0.3876	0.7559	0.9957	0.9957	0.1889	0.1889	0.1782	0.7602	0.3897	0	flagellar biosynthetic protein FliP	K02419	fliP; flagellar biosynthetic protein FliP	flagellar biosynthetic protein FliP (fliP)	COG1338	Flagellar biosynthetic protein FliP	N	N	PF00813.20	FliP family
S340_08100	1	0.9944	0.9944	0.6497	0.6949	0.5198	0.5571	0.5571	0.5571	0.6554	1	0.3045	0.6441	1	1	0	0	0.9605	0.8644	0.5311	0	flagellar biosynthesis protein	K02418	fliOZ; flagellar protein FliO/FliZ	flagellar biosynthesis protein (fliZ)
S340_08110	1	1	1	0.5779	0.7128	0.6055	0.5882	0.5882	0.5882	0.7578	1	0.5952	0.8374	1	1	0.1664	0.1664	0	0.4048	0	0.2131	flagellar basal body-associated protein	K02415	fliL; flagellar FliL protein	flagellar basal body-associated protein	COG1580	Flagellar basal body-associated protein FliL	N	N	PF03748.14	Flagellar basal body-associated protein FliL
S340_08120	1	0.9891	0.9891	0.7326	0.8109	0.7587	0.7435	0.7435	0.7435	0.9826	0.9913	0.2174	0.9761	0.887	0.887	0.4022	0.4022	0.3348	0.613	0.4935	0.1154	chemotaxis protein MotB	K02557	motB; chemotaxis protein MotB	chemotaxis protein MotB (motB)	COG1360	Flagellar motor protein MotB	N	N	PF00691.20	OmpA family
S340_08130	1	0.9901	0.9901	0.7718	0.8671	0.7956	0.7857	0.7897	0.7897	0.9782	0.9802	0.2242	0.2778	0.9901	0.9901	0.2897	0.2897	0.1474	0.6389	0.6905	0.1879	chemotaxis protein MotA	K02556	motA; chemotaxis protein MotA	chemotaxis protein MotA (motA)	COG1291	Flagellar motor component MotA	N	N	PF01618.16	MotA/TolQ/ExbB proton channel family
S340_08140	1	0.9886	0.9886	0.0309	0.7389	0.3198	0.035	0.0342	0.0342	0.9234	0.9508	0.1268	0.3605	0.9489	0.9924	0	0	0.2337	0.7673	0.1731	0.3586	Hydroxylamine reductase (Hybrid-cluster protein) (HCP)	K05601	hcp; hydroxylamine reductase [EC:1.7.99.1]	Hydroxylamine reductase (Hybrid-cluster protein) (HCP) (hcp)	COG1151	Hydroxylamine reductase (hybrid-cluster protein)	P|C	P|C	PF03063.20	Prismane/CO dehydrogenase family
S340_08150	1	0.9882	0.9882	0	0.6274	0	0.0755	0.0755	0.0755	0.8821	0.9953	0.8255	0.9599	0.9717	0.9717	0	0	0.5708	0.809	0.3231	0	Nitrogen-responsive regulatory protein			Nitrogen-responsive regulatory protein (ntcA)	COG0664	cAMP-binding domain of CRP or a regulatory subunit of cAMP-dependent protein kinases	T	T	PF00027.29	Cyclic nucleotide-binding domain
S340_08160	1	0.9262	0.9262	0.4705	0.5557	0.4758	0.4289	0.4289	0.4289	0.9262	0.9262	0	0.9195	0.9262	0.9262	0	0	0	1	0.3383	0	4-hydroxybenzoyl-CoA thioesterase			4-hydroxybenzoyl-CoA thioesterase (fcbC)	COG0824	Acyl-CoA thioesterase FadM	I	I
S340_08170	1	0.9299	0.6879	0.7134	0.7452	0.6815	0.7134	0.7134	0.7134	0.7898	0.9299	0.4172	0.9299	0.9299	0.9299	0	0	0.8854	0.9554	0	0	4-hydroxybenzoyl-CoA thioesterase	K07107	ybgC; acyl-CoA thioester hydrolase [EC:3.1.2.-]	4-hydroxybenzoyl-CoA thioesterase	COG0824	Acyl-CoA thioesterase FadM	I	I	PF03061.22	Thioesterase superfamily
S340_08180	1	0.9955	0.9174	0	0.776	0.724	0.7183	0.7161	0.7138	0.8948	0.9955	0.3937	0.7195	0.9457	0.9683	0.1102	0.1102	0.2771	0.7455	0.8167	0.1527	adenylosuccinate lyase	K01756	purB; adenylosuccinate lyase [EC:4.3.2.2]	adenylosuccinate lyase (purB)	COG0015	Adenylosuccinate lyase	F	F	PF00206.20	Lyase
S340_08190	1	0.9965	0.9965	0	0.8014	0.7159	0.7182	0.7159	0.7159	0.9469	1	0.7875	0.9792	0.9423	0.9654	0.0841	0.0841	0.3499	0.2009	0.1363	0	adenylosuccinate synthetase	K01939	purA; adenylosuccinate synthase [EC:6.3.4.4]	adenylosuccinate synthetase	COG0104	Adenylosuccinate synthase	F	F	PF00709.21	Adenylosuccinate synthetase
S340_08200	1	0.9726	0.9726	0.6753	0.6918	0	0.6281	0.6281	0.6281	0.8973	1	0	0.4404	1	1	0	0	0.7055	1	0	0	Glutaredoxin-related protein			Glutaredoxin-related protein	COG4545	Glutaredoxin-related protein	O	O
S340_08210	1	1	1	0.7753	0.8511	0.7247	0.75	0.75	0.75	1	1	0.736	1	1	1	0.264	0.264	0	0.3511	0.2716	0	segregation and condensation protein B	K06024	scpB; segregation and condensation protein B	segregation and condensation protein B	COG1386	Chromosome segregation and condensation protein ScpB	K	K	PF04079.16	Segregation and condensation complex subunit ScpB
S340_08220	1	1	1	0.6767	0.8012	0.6687	0.6606	0.6606	0.6606	0.9679	0.996	0.3735	0.8876	0.996	0.996	0.198	0.198	0.4056	0.6305	0.245	0	segregation and condensation protein A	K05896	scpA; segregation and condensation protein A	segregation and condensation protein A (scpA)	COG1354	Chromatin segregation and condensation protein Rec8/ScpA/Scc1, kleisin family	L	L	PF02616.14	Segregation and condensation protein ScpA
S340_08230	1	1	0.5916	0.8314	0.8933	0.8195	0.834	0.8327	0.8327	0.3939	0.9881	0.1963	0.6891	0.9236	0.9407	0.1233	0.1233	0.5428	0.7576	0.6719	0.4032	D-alanyl-D-alanine carboxypeptidase	K07258	dacC; serine-type D-Ala-D-Ala carboxypeptidase (penicillin-binding protein 5/6) [EC:3.4.16.4]	D-alanyl-D-alanine carboxypeptidase	COG1686	D-alanyl-D-alanine carboxypeptidase	M	M	PF00768.20	D-alanyl-D-alanine carboxypeptidase
S340_08240	1	0.9964	0.5237	0.7299	0.769	0.7251	0.731	0.7263	0.7263	0.9182	1	0.3377	0.7536	0.9941	0.9941	0.1104	0.1104	0.2938	0.2393	0.6967	0.3365	pyrimidine-nucleoside phosphorylase	K00756	pdp; pyrimidine-nucleoside phosphorylase [EC:2.4.2.2]	pyrimidine-nucleoside phosphorylase (pdp)	COG0213	Thymidine phosphorylase	F	F	PF00591.21	Glycosyl transferase family, a/b domain
S340_08250	1	0.9898	0.9898	0.7577	0.8138	0.7398	0.7449	0.7347	0.7347	0.3622	1	0.7398	0.773	0.9949	0.9949	0.3265	0.3265	0.3087	0.6199	0.5791	0.2416	putative stage II sporulation protein M	K06384	spoIIM; stage II sporulation protein M	putative stage II sporulation protein M (spoIIM)
S340_08260	1	1	1	0.6611	0.7647	0.6106	0.6134	0.6134	0.6134	1	1	0.4566	0.4846	1	1	0.2697	0.2697	0.2286	0.986	0.6695	0	NUDIX family hydrolase	K01515	nudF; ADP-ribose pyrophosphatase [EC:3.6.1.13]	NUDIX family hydrolase	COG0494	8-oxo-dGTP pyrophosphatase MutT and related house-cleaning NTP pyrophosphohydrolases, NUDIX family	V	V	PF00293.28	NUDIX domain
S340_08270	1	1	1	0.1319	0.1429	0.1448	0.1429	0.1429	0.1429	0.9667	1	0.7429	0.9714	0.9	0.9905	0.1924	0.1924	0.13	0.1743	0.2219	0	hypothetical protein			uncharacterized or unknown
S340_08280	1	0.994	0.994	0.4505	0.6126	0.4705	0.4905	0.4905	0.4905	0.8839	0.9905	0.3569	0.8749	0.9059	0.9915	0.0476	0.0476	0.1376	0.4735	0.3353	0.0581	exonuclease	K03546	sbcC; DNA repair protein SbcC/Rad50	exonuclease	COG0419	DNA repair exonuclease SbcCD ATPase subunit	L	L	PF13476.6	AAA domain
S340_08290	1	0.9974	0.9974	0.6799	0.7481	0.6491	0.6478	0.6478	0.6478	0.4987	0.9949	0.5154	0.9254	0.9704	0.9704	0.0401	0.0401	0.2956	0.3278	0.3933	0.0861	nuclease SbcCD, D subunit	K03547	sbcD; DNA repair protein SbcD/Mre11	nuclease SbcCD, D subunit	COG0420	DNA repair exonuclease SbcCD nuclease subunit	L	L	PF00149.28	Calcineurin-like phosphoesterase
S340_08300	1	1	1	0.6463	0.7378	0.6122	0.6159	0.6134	0.6134	0.8476	1	0.4085	0.9378	0.9939	0.9939	0.2146	0.2146	0.1732	0.6256	0.1598	0.0667	competence/damage-inducible protein CinA N-domain protein	K03742	pncC; nicotinamide-nucleotide amidase [EC:3.5.1.42]	competence/damage-inducible protein CinA N-domain protein	COG1058|COG1546	Predicted nucleotide-utilizing enzyme related to molybdopterin-biosynthesis enzyme MoeA|Nicotinamide mononucleotide (NMN) deamidase PncC	H|R	H|R	PF02464.17	Competence-damaged protein
S340_08310	1	1	1	0.5751	0.6247	0.5776	0.5802	0.5802	0.5802	0.9885	0.9936	0.2774	0.7672	0.9504	1	0.123	0.123	0.4936	0.8219	0.8333	0.095	integral membrane sensor signal transduction histidine kinase			integral membrane sensor signal transduction histidine kinase	COG5002	Signal transduction histidine kinase	T	T	PF02518.26	Histidine kinase-, DNA gyrase B-, and HSP90-like ATPase
S340_08320	0.2662	0.8082	0.8082	0.3789	0.4436	0.0748	0.4604	0.0794	0.0794	0.7146	0.7842	0.1626	0.482	0.7842	0.7842	0	0	0.6763	0.3669	0.4964	0.1635	Helix-turn-helix domain protein			Helix-turn-helix domain protein
S340_08330	1	0.3502	0.3502	0	0	0	0	0	0	0	0.3062	0	0.2044	0.3216	0.3767	0	0	0	0.0764	0.2181	0	ergot alkaloid biosynthesis protein, family			ergot alkaloid biosynthesis protein, family	COG0702	Uncharacterized conserved protein YbjT, contains NAD(P)-binding and DUF2867 domains	R	R	PF05368.13	NmrA-like family
S340_08340	0.972	1	0.972	0.3146	0	0	0	0	0	0	1	0	0.4695	0.972	0.972	0.3476	0.3476	0	0.4463	0.7988	0	glutathione peroxidase			glutathione peroxidase	COG0386	Glutathione peroxidase, house-cleaning role in reducing lipid peroxides	I|V	I|V	PF00255.19	Glutathione peroxidase
S340_08350	0.9848	1	0.9848	0.1182	0	0	0	0	0	0	0.9242	0.7197	0.9394	0.9848	0.9848	0.4924	0.4924	0.4773	0.428	0	0	glutathione peroxidase	K00432	gpx; glutathione peroxidase [EC:1.11.1.9]	glutathione peroxidase	COG0386	Glutathione peroxidase, house-cleaning role in reducing lipid peroxides	I|V	I|V	PF00255.19	Glutathione peroxidase
S340_08360	1	0.9746	0.9746	0	0	0	0.2186	0.2186	0.2186	0	1	0.2966	0.3822	0.5483	0.5483	0	0	0.9407	0	0.9492	0.5839	Organic hydroperoxide resistance transcriptional regulator			Organic hydroperoxide resistance transcriptional regulator (ohrR_1)	COG1846	DNA-binding transcriptional regulator, MarR family	K	K
S340_08370	1	1	1	0	0	0	0	0	0	0	0.968	0.864	0.864	0.992	0.992	0	0	1	0.764	0.536	0.2648	Organic hydroperoxide resistance transcriptional regulator	K23775	ohrR; MarR family transcriptional regulator, organic hydroperoxide resistance regulator	Organic hydroperoxide resistance transcriptional regulator (ohrR_2)	COG1846	DNA-binding transcriptional regulator, MarR family	K	K	PF01047.22	MarR family
S340_08380	1	0.9923	0.9923	0	0.2069	0.2176	0.2128	0.2156	0.2156	0.399	0.977	0.5882	0.7033	0.9974	0.9974	0.2583	0.2583	0.1616	0.3862	0.4706	0.1655	hypothetical protein			uncharacterized or unknown
S340_08390	1	0.9975	0.7643	0.0727	0	0.1663	0.1702	0.1702	0.1702	0.3524	0.9876	0.1615	0.6452	0.8362	0.9876	0.2655	0.2655	0.2854	0.4938	0.5533	0.67	RNA polymerase sigma factor SigV			RNA polymerase sigma factor SigV	COG1595	DNA-directed RNA polymerase specialized sigma subunit, sigma24 family	K	K	PF08281.12	Sigma-70, region 4
S340_08400	1	1	1	0	0.1064	0.129	0.1453	0.1481	0.1481	0.4741	0.9882	0.2262	0.9835	0.9835	0.9906	0.5802	0.5802	0.2453	0.6958	0.7123	0	hypothetical protein			uncharacterized or unknown
S340_08410	1	0.9937	0.7891	0	0.1109	0.0618	0	0	0	0.9353	0.9436	0.5616	0.7954	0.8706	0.8706	0	0	0.1585	0.9374	0.977	0.1424	phosphopantothenate--cysteine ligase	K21977	coaB; phosphopantothenate---cysteine ligase (CTP) [EC:6.3.2.5]	phosphopantothenate--cysteine ligase	COG0452	Phosphopantothenoylcysteine synthetase/decarboxylase	H	H	PF04127.15	DNA / pantothenate metabolism flavoprotein
S340_08420	1	1	1	0	0.3613	0	0	0	0	0.7139	1	0	0.5231	1	1	0.3555	0.3555	0.1769	0.8526	0.6821	0.1613	phosphopantothenoylcysteine decarboxylase/phosphopantothenate--cysteine ligase	K13038	coaBC; phosphopantothenoylcysteine decarboxylase / phosphopantothenate---cysteine ligase [EC:4.1.1.36 6.3.2.5]	phosphopantothenoylcysteine decarboxylase/phosphopantothenate--cysteine ligase	COG0452	Phosphopantothenoylcysteine synthetase/decarboxylase	H	H	PF02441.19	Flavoprotein
S340_08430	1	1	1	0.1044	0.5311	0.1084	0	0	0	1	1	0.7839	1	1	1	0	0	0	0.7179	0.2256	0.326	Transcriptional regulator SlyA			Transcriptional regulator SlyA (slyA)	COG1846	DNA-binding transcriptional regulator, MarR family	K	K	PF12802.7	MarR family
S340_08440	1	0.9982	0.5379	0.3292	0.3675	0.3711	0.3649	0.3649	0.3649	0.8653	1	0.6726	0.8492	0.8921	0.9652	0.0388	0.0388	0.2462	0.6057	0.3087	0.0863	ABC transporter	K06147	ABCB-BAC; ATP-binding cassette, subfamily B, bacterial	ABC transporter	COG1132	ABC-type multidrug transport system, ATPase and permease component	V	V	PF00664.23	ABC transporter transmembrane region
S340_08450	1	0.9984	0.4414	0.2994	0.3395	0.3435	0.3355	0.3379	0.3355	0.8748	0.9976	0.3587	0.6108	0.9791	0.9984	0.0843	0.0843	0.4037	0.4326	0.5867	0.1043	ABC transporter	K06147	ABCB-BAC; ATP-binding cassette, subfamily B, bacterial	ABC transporter	COG1132	ABC-type multidrug transport system, ATPase and permease component	V	V	PF00664.23	ABC transporter transmembrane region
S340_08460	1	0.9782	0.9782	0	0	0.5148	0	0	0	0.663	0.9922	0.5133	0.6318	0.8705	0.8814	0.1532	0.1532	0.1232	0.3916	0.4867	0.122	putative ammonium transporter			putative ammonium transporter	COG0584|COG0657	Glycerophosphoryl diester phosphodiesterase|Acetyl esterase/lipase	I	I	PF00326.21	Prolyl oligopeptidase family
S340_08470	1	0.9965	0.9203	0	0.0555	0.0527	0.0588	0.0588	0.0588	0.4021	0.9948	0.4454	0.792	0.922	0.9272	0.364	0.364	0.305	0.6828	0.747	0.3102	NmrA family protein	K19267	qorB; NAD(P)H dehydrogenase (quinone) [EC:1.6.5.2]	NmrA family protein	COG0702	Uncharacterized conserved protein YbjT, contains NAD(P)-binding and DUF2867 domains	R	R	PF05368.13	NmrA-like family
S340_08480	0.5614	0.6386	0.5904	0.2892	0.4072	0.3759	0.347	0.347	0.347	0.3614	0.612	0.3253	0.4578	0.5108	0.5494	0.1653	0.1653	0.4145	0.5205	0.6	0.2236	flagellin protein FliB			flagellin protein FliB (fliB(S)_9)	COG1344	Flagellin and related hook-associated protein FlgL	N	N
S340_08490	1	1	0.5948	0.0709	0.0589	0.0552	0.0617	0.0602	0.0602	0.8913	0.9945	0.6354	0.9263	0.9006	0.9466	0.186	0.186	0.1674	0.1241	0.477	0	hypothetical protein			uncharacterized or unknown					PF02452.17	PemK-like, MazF-like toxin of type II toxin-antitoxin system
S340_08500	1	0.9969	0.5295	0.809	0.8618	0.8182	0.8071	0.8084	0.809	0.8514	1	0.1462	0.6794	0.9515	0.9515	0.0594	0.0594	0.1628	0.1837	0.1646	0.0416	putative calcium-translocating P-type ATPase	K01537	ATP2C; P-type Ca2+ transporter type 2C [EC:7.2.2.10]	putative calcium-translocating P-type ATPase	COG0474	Magnesium-transporting ATPase (P-type)	P	P	PF00122.20	E1-E2 ATPase
S340_08510	1	1	1	0.5281	0.6017	0.5541	0.5108	0.5108	0.5108	0.7359	0.987	0.3766	0.9784	0.9264	0.9264	0	0	0.6017	0.9697	0.4	0	putative transcription factor			putative transcription factor					PF07739.13	TipAS antibiotic-recognition domain
S340_08520	1	0.9938	0.9938	0.0735	0.7659	0.0704	0.0807	0.0807	0.0807	0.8214	1	0.3039	0.848	0.9979	0.9979	0.0624	0.0624	0	0.5873	0.3162	0.3142	response regulator receiver protein			response regulator receiver protein	COG3279	DNA-binding response regulator, LytR/AlgR family	K|T	K|T	PF04397.15	LytTr DNA-binding domain
S340_08530	1	1	0.9111	0.8593	0.9185	0.8519	0.8667	0.8667	0.8667	0.7926	1	0.7304	0.9111	1	1	0	0	0.4704	0.4281	0.7104	0	50S ribosomal protein L28	K02902	RP-L28; large subunit ribosomal protein L28	50S ribosomal protein L28	COG0227	Ribosomal protein L28	J	J	PF00830.19	Ribosomal L28 family
S340_08540	1	0.995	0.995	0.6386	0.6485	0.5446	0.5347	0.5347	0.5347	0.9802	0.995	0.8911	0.8911	0.5545	0.5545	0.145	0.145	0.4861	0.248	0.2134	0.1792	alkaline shock protein			alkaline shock protein (asp_1)	COG1302	Uncharacterized conserved protein YloU, alkaline shock protein (Asp23) family	S	S	PF03780.13	Asp23 family, cell envelope-related function
S340_08550	1	0.9977	0.9977	0.6868	0.7411	0.6657	0.6672	0.6649	0.6649	0.6317	0.9962	0.1879	0.8219	0.843	0.8989	0.1064	0.1064	0.1842	0.3562	0.5683	0.2045	ATP-dependent DNA helicase RecG	K03655	recG; ATP-dependent DNA helicase RecG [EC:3.6.4.12]	ATP-dependent DNA helicase RecG (recG)	COG1200	RecG-like helicase	L	L	PF00271.31	Helicase conserved C-terminal domain
S340_08560	1	0.9842	0.9842	0.7053	0.7132	0.6658	0.6684	0.6711	0.6711	0.9711	0.9842	0.7684	0.9737	0.9921	0.9921	0	0	0.1592	0.9211	0.4316	0.3395	methyltransferase			methyltransferase	COG0742	16S rRNA G966 N2-methylase RsmD	J	J	PF03602.15	Conserved hypothetical protein 95
S340_08570	1	1	1	0.5968	0.8984	0.8381	0.8413	0.8413	0.8413	0.5937	1	0.7556	0.8635	1	1	0	0	0.2152	0.8444	0.7397	0.3206	phosphopantetheine adenylyltransferase	K00954	E2.7.7.3A; pantetheine-phosphate adenylyltransferase [EC:2.7.7.3]	phosphopantetheine adenylyltransferase (coaD)	COG0669	Phosphopantetheine adenylyltransferase	H	H	PF01467.26	Cytidylyltransferase-like
S340_08580	1	0.9939	0.9939	0.7622	0.8506	0.7622	0.753	0.753	0.753	0.9909	1	0.2771	0.3872	0.5457	0.8872	0.1384	0.1384	0.2335	0.7561	0.2805	0.625	H+-ATPase subunit H			H+-ATPase subunit H
S340_08590	1	0.9963	0.5712	0.6229	0.7505	0.6322	0.6377	0.6377	0.6377	0.7819	0.9372	0.1959	0.7782	0.8946	0.5065	0.0677	0.0677	0.4344	0.6229	0.1723	0.2052	Cof-like hydrolase			Cof-like hydrolase	COG0561	Hydroxymethylpyrimidine pyrophosphatase and other HAD family phosphatases	H|R	H|R	PF08282.12	haloacid dehalogenase-like hydrolase
S340_08600	1	1	1	0	0.9888	0.9766	0.9684	0.9684	0.9684	0.3564	1	0.443	0.5764	1	1	0.6711	0.6711	0.278	0.2984	0	0.4552	six-cysteine peptide SCIFF			six-cysteine peptide SCIFF					PF13165.6	Six-cysteine peptide SCIFF
S340_08610	1	0.9947	0.9947	0.8316	0.8785	0.8454	0.8369	0.838	0.838	0.7942	0.9989	0.2111	0.5416	0.9211	0.9232	0.1055	0.1055	0.2143	0.7217	0.4467	0.1322	radical SAM protein	K06871	uncharacterized protein	radical SAM protein	COG0641	Sulfatase maturation enzyme AslB, radical SAM superfamily	O	O	PF04055.21	Radical SAM superfamily
S340_08620	1	1	0.4756	0.7476	0.8	0.7524	0.7634	0.7622	0.7622	0.6622	0.9402	0.2024	0.6366	1	1	0	0	0.389	0.7098	0.4963	0.1585	protein export protein SecD	K03072	secD; preprotein translocase subunit SecD	protein export protein SecD	COG0342	Preprotein translocase subunit SecD	U	U	PF02355.16	Protein export membrane protein
S340_08630	1	1	1	0.7682	0.8066	0.7847	0.7737	0.7737	0.7737	0.5474	0.9964	0.3266	0.6825	0.9945	0.9945	0.1735	0.1735	0.4051	0.6223	0.5967	0.2409	preprotein translocase subunit SecF	K03074	secF; preprotein translocase subunit SecF	preprotein translocase subunit SecF (secF)	COG0341	Preprotein translocase subunit SecF	U	U	PF02355.16	Protein export membrane protein
S340_08640	1	1	1	0.738	0.8717	0.6863	0.7112	0.7112	0.7112	0.9465	1	0.3298	0.5829	0.9857	0.9857	0	0	0.1717	0.7077	0.1818	0.2906	phosphoesterase domain-containing protein	K07462	recJ; single-stranded-DNA-specific exonuclease [EC:3.1.-.-]	phosphoesterase domain-containing protein	COG0608	Single-stranded DNA-specific exonuclease, DHH superfamily, may be involved in archaeal DNA replication intiation	L	L
S340_08650	1	0.9941	0.9941	0.7211	0.8487	0.7834	0.7923	0.7923	0.7923	0.8665	0.9941	0.4629	1	0.7804	1	0.2834	0.2834	0.1611	0.7062	0.2902	0.8042	adenine phosphoribosyltransferase	K00759	APRT; adenine phosphoribosyltransferase [EC:2.4.2.7]	adenine phosphoribosyltransferase	COG0503	Adenine/guanine phosphoribosyltransferase or related PRPP-binding protein	F	F	PF00156.27	Phosphoribosyl transferase domain
S340_08660	1	0.9993	0.8925	0.6976	0.819	0.7254	0.7337	0.7344	0.7344	0.8571	0.9951	0.5104	0.8648	0.9979	0.9979	0.1872	0.1872	0.4563	0.4563	0.5666	0.3065	GTP pyrophosphokinase	K00951	relA; GTP pyrophosphokinase [EC:2.7.6.5]	GTP pyrophosphokinase	COG0317	(p)ppGpp synthase/hydrolase, HD superfamily	K|T	K|T	PF13328.6	HD domain
S340_08670	1	1	0.4716	0.7227	0.7204	0.6137	0.6114	0.6114	0.6114	0.6825	1	0.3412	0.4431	0.5995	0.7251	0	0	0.3957	0.3436	0.5047	0.3436	beta-lactamase domain-containing protein	K01069	gloB; hydroxyacylglutathione hydrolase [EC:3.1.2.6]	beta-lactamase domain-containing protein	COG0491	Glyoxylase or a related metal-dependent hydrolase, beta-lactamase superfamily II	R	R	PF00753.27	Metallo-beta-lactamase superfamily
S340_08680	1	0.9919	0.5694	0.6343	0.6435	0.5972	0.588	0.588	0.588	0.5116	0.9977	0.4815	0.9884	0.8438	0.9711	0	0	0.4792	0.6678	0.5093	0.331	histidyl-tRNA synthetase	K01892	HARS; histidyl-tRNA synthetase [EC:6.1.1.21]	histidyl-tRNA synthetase (hisS)	COG0124	Histidyl-tRNA synthetase	J	J	PF13393.6	Histidyl-tRNA synthetase
S340_08690	1	1	1	0.768	0.8007	0.7487	0.7471	0.7471	0.7471	0.5343	1	0.1214	0.8099	0.9581	0.9623	0.0838	0.0838	0.2303	0.3844	0.2881	0.0561	aspartyl-tRNA synthetase	K01876	aspS; aspartyl-tRNA synthetase [EC:6.1.1.12]	aspartyl-tRNA synthetase (aspS)	COG0173	Aspartyl-tRNA synthetase	J	J	PF00152.20	tRNA synthetases class II (D, K and N)
S340_08700	1	0.9864	0.7559	0.783	0.8409	0.767	0.7546	0.7546	0.7546	0.5512	0.984	0.2713	0.344	0.6732	0.7818	0	0	0.18	0.6227	0.2626	0.4081	serine hydroxymethyltransferase	K00600	glyA; glycine hydroxymethyltransferase [EC:2.1.2.1]	serine hydroxymethyltransferase (glyA)	COG0112	Glycine/serine hydroxymethyltransferase	E	E	PF00464.19	Serine hydroxymethyltransferase
S340_08710	1	0.9953	0.6366	0.6863	0.8028	0.6925	0.736	0.7314	0.736	0.7981	0.9891	0.472	0.5978	0.9627	0.9627	0.1172	0.1172	0.3292	0.913	0.7065	0.1202	3-oxoacyl-[ACP] synthase	K00648	fabH; 3-oxoacyl-[acyl-carrier-protein] synthase III [EC:2.3.1.180]	3-oxoacyl-[ACP] synthase	COG0332	3-oxoacyl-[acyl-carrier-protein] synthase III	I	I	PF08541.10	3-Oxoacyl-[acyl-carrier-protein (ACP)] synthase III C terminal
S340_08720	1	0.9984	0.3957	0.6289	0.7061	0.6388	0.6355	0.6355	0.6355	0.9327	0.9984	0.2775	0.89	0.9819	0.9754	0.1581	0.1581	0.445	0.6322	0.6929	0.1691	malonyl CoA-ACP transacylase	K00645	fabD; [acyl-carrier-protein] S-malonyltransferase [EC:2.3.1.39]	malonyl CoA-ACP transacylase (fabD)	COG0331	Malonyl CoA-acyl carrier protein transacylase	I	I	PF00698.21	Acyl transferase domain
S340_08730	1	1	0.519	0.7954	0.8523	0.8143	0.7954	0.7996	0.7996	0.9979	1	0.1162	0.2954	1	1	0.538	0.538	0.5738	0.597	0.9641	0.4473	3-ketoacyl-(ACP) reductase	K00059	fabG; 3-oxoacyl-[acyl-carrier protein] reductase [EC:1.1.1.100]	3-ketoacyl-(ACP) reductase (fabG_2)	COG1028	NAD(P)-dependent dehydrogenase, short-chain alcohol dehydrogenase family	I|Q|R	I|Q|R	PF13561.6	Enoyl-(Acyl carrier protein) reductase
S340_08740	1	0.9988	0.9988	0.7816	0.801	0.7767	0.767	0.7694	0.7694	0.8471	0.9976	0.3301	0.4563	0.9248	0.9539	0.1047	0.1047	0.1311	0.7148	0.4842	0.1432	3-oxoacyl-ACP synthase	K09458	fabF; 3-oxoacyl-[acyl-carrier-protein] synthase II [EC:2.3.1.179]	3-oxoacyl-ACP synthase (fabF)	COG0304	3-oxoacyl-(acyl-carrier-protein) synthase	I|Q	I|Q	PF00109.26	Beta-ketoacyl synthase, N-terminal domain
S340_08750	1	1	1	0.5188	0.6	0.4969	0.4656	0.4562	0.4562	0.8156	1	0.9313	0.9875	0.9375	0.9875	0.2938	0.2938	0.4719	0.7156	0.1191	0	acetyl-CoA carboxylase, biotin carboxyl carrier protein	K02160	accB; acetyl-CoA carboxylase biotin carboxyl carrier protein	acetyl-CoA carboxylase, biotin carboxyl carrier protein (accB)	COG0511	Biotin carboxyl carrier protein	I|H	I|H	PF00364.22	Biotin-requiring enzyme
S340_08760	1	1	0.6608	0.7138	0.8304	0.7208	0.7032	0.6926	0.6926	0.8763	1	0	0.629	1	1	0.2979	0.2979	0.2912	0.4311	0	0	hydroxymyristoyl-[acyl carrier protein] dehydratase	K02372	fabZ; 3-hydroxyacyl-[acyl-carrier-protein] dehydratase [EC:4.2.1.59]	hydroxymyristoyl-[acyl carrier protein] dehydratase (fabZ)	COG0764	3-hydroxymyristoyl/3-hydroxydecanoyl-(acyl carrier protein) dehydratase	I	I	PF07977.13	FabA-like domain
S340_08770	1	0.9966	0.6278	0.8487	0.8845	0.8509	0.8363	0.8386	0.8386	0.9451	1	0.4182	0.796	0.9641	0.9899	0.1132	0.1132	0.1143	0.2859	0.9305	0.1457	acetyl-CoA carboxylase, biotin carboxylase	K01961	accC; acetyl-CoA carboxylase, biotin carboxylase subunit [EC:6.4.1.2 6.3.4.14]	acetyl-CoA carboxylase, biotin carboxylase (accC)	COG0439	Biotin carboxylase	I	I	PF02786.17	Carbamoyl-phosphate synthase L chain, ATP binding domain
S340_08780	1	1	1	0.7797	0.8176	0.7349	0.7573	0.7573	0.7573	0.8847	0.9966	0.1625	0.2048	0.4596	0.9639	0.179	0.179	0	0.7281	0.778	0.2978	acetyl-CoA carboxylase, carboxyl transferase subunit beta	K01963	accD; acetyl-CoA carboxylase carboxyl transferase subunit beta [EC:6.4.1.2 2.1.3.15]	acetyl-CoA carboxylase, carboxyl transferase subunit beta (accD)	COG0777	Acetyl-CoA carboxylase beta subunit	I	I	PF01039.22	Carboxyl transferase domain
S340_08790	1	1	1	0.8514	0.8679	0.7945	0.8	0.7963	0.7963	0.9431	1	0.3009	0.5339	1	1	0.1817	0.1817	0.2128	0.8128	0.5193	0.1413	acetyl-CoA carboxylase, carboxyl transferase subunit alpha	K01962	accA; acetyl-CoA carboxylase carboxyl transferase subunit alpha [EC:6.4.1.2 2.1.3.15]	acetyl-CoA carboxylase, carboxyl transferase subunit alpha	COG0825	Acetyl-CoA carboxylase alpha subunit	I	I	PF03255.14	Acetyl co-enzyme A carboxylase carboxyltransferase alpha subunit
S340_08800	1	1	1	0.8069	0.4759	0.8034	0.8069	0.8069	0.8069	0.9897	1	0.2921	0.8793	0.9931	0.9931	0	0	0	0.369	0	0.2031	transcriptional regulator			transcriptional regulator	COG1959	DNA-binding transcriptional regulator, IscR family	K	K	PF02082.20	Transcriptional regulator
S340_08810	1	0.9974	0.9567	0.7703	0.6706	0.7585	0.7612	0.7598	0.7598	0.7493	0.9974	0.3346	0.8346	0.8924	0.8924	0.1274	0.1274	0.2808	0.5814	0.29	0.1122	cysteine desulfurase	K04487	iscS; cysteine desulfurase [EC:2.8.1.7]	cysteine desulfurase (nifS)	COG1104	Cysteine sulfinate desulfinase/cysteine desulfurase or related enzyme	E	E	PF00266.19	Aminotransferase class-V
S340_08820	1	0.9889	0.9889	0.7258	0.8075	0.7576	0.7576	0.7562	0.7562	0.7784	0.9917	0.5208	0.7341	0.9945	0.9945	0.4737	0.4737	0.1884	1	0.403	0.1648	tRNA-specific 2-thiouridylase MnmA	K00566	mnmA; tRNA-uridine 2-sulfurtransferase [EC:2.8.1.13]	tRNA-specific 2-thiouridylase MnmA (mnmA)	COG0482	tRNA U34 2-thiouridine synthase MnmA/TrmU, contains the PP-loop ATPase domain	J	J	PF03054.16	tRNA methyl transferase
S340_08830	1	0.9989	0.9989	0.6768	0.7517	0.6831	0.6802	0.6802	0.6791	0.7626	0.9908	0.214	0.7729	0.9754	0.9765	0.0572	0.0572	0.1642	0.917	0.1934	0.0692	alanyl-tRNA synthetase	K01872	AARS; alanyl-tRNA synthetase [EC:6.1.1.7]	alanyl-tRNA synthetase (alaS)	COG0013	Alanyl-tRNA synthetase	J	J	PF01411.19	tRNA synthetases class II (A)
S340_08840	1	1	1	0.8148	0.8677	0.8095	0.8201	0.8201	0.8201	0.4545	1	0.8413	0.9577	1	1	0	0	0.7143	0.836	0	0	hypothetical protein			uncharacterized or unknown	COG4472	Uncharacterized protein, UPF0297 family	S	S	PF06135.12	IreB regulatory phosphoprotein
S340_08850	1	1	1	0.7593	0.8111	0.7889	0.8148	0.8185	0.8222	0.7556	1	0.1626	0.9889	1	1	0.2011	0.2011	0.1481	0.437	0.6148	0.6889	holliday junction resolvase-like protein	K07447	ruvX; putative holliday junction resolvase [EC:3.1.-.-]	holliday junction resolvase-like protein	COG0816	RNase H-fold protein, predicted Holliday junction resolvase in Firmicutes and mycoplasms, involved in anti-termination at Rho-dependent terminators	K	K	PF03652.15	Holliday junction resolvase
S340_08860	1	1	1	0.8239	0.8771	0.8173	0.814	0.814	0.814	0.8738	1	0.7708	0.9502	1	1	0	0	0.1243	0.6279	0	0.9003	Fur family ferric uptake regulator	K03711	fur; Fur family transcriptional regulator, ferric uptake regulator	Fur family ferric uptake regulator	COG0735	Fe2+ or Zn2+ uptake regulation protein	P	P	PF01475.19	Ferric uptake regulator family
S340_08870	1	1	0.4295	0.8335	0.9086	0.8523	0.8617	0.8625	0.8625	0.9445	0.9855	0.1674	0.4167	0.9522	0.9539	0.0717	0.0717	0.1119	0.5312	0.7677	0.1759	beta-lactamase domain-containing protein	K12574	rnj; ribonuclease J [EC:3.1.-.-]	beta-lactamase domain-containing protein	COG0595	mRNA degradation ribonuclease J1/J2	J	J	PF17770.1	Ribonuclease J C-terminal domain
S340_08880	1	1	0.6927	0.7615	0.8303	0.7844	0.7982	0.7982	0.7982	0.4275	1	0.7844	0.9908	0.3743	1	0	0	0.8486	0.7936	0.844	0.1853	hypothetical protein			uncharacterized or unknown	COG3679	Cell fate regulator YlbF, YheA/YmcA/DUF963 family (controls sporulation, competence, biofilm development)	T	T	PF06133.11	Control of competence regulator ComK, YlbF/YmcA
S340_08890	1	0.9985	0.9985	0.6875	0.7689	0.7006	0.7166	0.7166	0.7166	0.9913	0.9942	0.1962	0.5218	0.9913	0.9942	0.2413	0.2413	0.2892	0.5378	0.7122	0.3721	4-amino-4-deoxychorismate lyase	K07082	UPF0755 protein	4-amino-4-deoxychorismate lyase (pabC)	COG1559	Cell division protein YceG, involved in septum cleavage	D	D	PF02618.16	YceG-like family
S340_08900	1	1	1	0.6111	0.7361	0.6227	0.6458	0.6458	0.6458	1	1	0.8125	0.8333	0.3449	0.3449	0.2431	0.2431	0.3032	0.6968	0.9769	0.1579	O-methyltransferase			O-methyltransferase	COG4122	Predicted O-methyltransferase YrrM	R	R	PF01596.17	O-methyltransferase
S340_08910	1	0.9952	0.4958	0.8604	0.8821	0.8472	0.8496	0.8496	0.8496	0.2563	0.9952	0.2118	0.296	0.9735	0.9735	0	0	0.3153	0.6871	0.1492	0.2575	peptidase	K08303	putative protease [EC:3.4.-.-]	peptidase	COG0826	Collagenase-like protease, PrtC family	O	O	PF01136.19	Peptidase family U32
S340_08920	1	1	0.7176	0.7092	0.7418	0.6747	0.6785	0.6766	0.6785	0.9581	0.9981	0.795	0.9077	1	1	0.1295	0.1295	0.287	0.3206	0.0445	0.1342	putative peptidoglycan glycosyltransferase	K05515	mrdA; penicillin-binding protein 2 [EC:3.4.16.4]	putative peptidoglycan glycosyltransferase	COG0768	Cell division protein FtsI/penicillin-binding protein 2	M|D	M|D	PF00905.22	Penicillin binding protein transpeptidase domain
S340_08930	1	1	1	0.7977	0.8659	0.8318	0.8364	0.8364	0.8364	0.65	1	0.6682	0.9727	1	1	0.2014	0.2014	0.7386	0.9705	0.8114	0.147	sporulation sigma factor SigK	K03091	sigH; RNA polymerase sporulation-specific sigma factor	sporulation sigma factor SigK	COG1191	DNA-directed RNA polymerase specialized sigma subunit	K	K	PF04545.16	Sigma-70, region 4
S340_08940	1	0.9934	0.9934	0.5203	0.633	0.4836	0.4849	0.4849	0.4849	0.8991	0.9948	0.2031	0.3722	0.9934	0.9934	0.1115	0.1115	0.1311	0.7903	0.574	0	putative twitching motility protein	K02669	pilT; twitching motility protein PilT	putative twitching motility protein (pilT)	COG2805	Tfp pilus assembly protein PilT, pilus retraction ATPase	W|N	W|N	PF00437.20	Type II/IV secretion system protein
S340_08950	1	1	1	0.7629	0.8239	0.7946	0.784	0.784	0.7805	0.8791	1	0.5739	0.9472	0.9871	1	0	0	0.4847	0.561	0.7254	0.1667	glycosyltransferase			glycosyltransferase	COG1215	Glycosyltransferase, catalytic subunit of cellulose synthase and poly-beta-1,6-N-acetylglucosamine synthase	N	N	PF13641.6	Glycosyltransferase like family 2
S340_08960	1	1	0.6086	0.807	0.8799	0.8731	0.8718	0.8718	0.8718	0.583	1	0.1754	0.583	0.8866	0.9271	0.2186	0.2186	0.1849	0.4926	0.3522	0.1997	cell division protein FtsZ	K03531	ftsZ; cell division protein FtsZ	cell division protein FtsZ (ftsZ)	COG0206	Cell division GTPase FtsZ	D	D	PF00091.25	Tubulin/FtsZ family, GTPase domain
S340_08970	1	1	1	0.0808	0.7515	0.6252	0.6155	0.6155	0.6155	1	1	0.6019	0.7359	0.9883	0.9883	0.2019	0.2019	0.3942	0.7553	0.3146	0	sporulation factor SpoIIGA	K06383	spoIIGA; stage II sporulation protein GA (sporulation sigma-E factor processing peptidase) [EC:3.4.23.-]	sporulation factor SpoIIGA (spoIIGA)					PF03419.13	Sporulation factor SpoIIGA
S340_08980	1	1	1	0.875	0.9408	0.9211	0.9232	0.9232	0.9232	0.7632	1	0.5175	0.8311	0.9364	0.9452	0.0675	0.0675	0.2785	0.4496	0.4101	0.2136	sporulation sigma factor SigE	K03091	sigH; RNA polymerase sporulation-specific sigma factor	sporulation sigma factor SigE	COG1191	DNA-directed RNA polymerase specialized sigma subunit	K	K	PF04542.14	Sigma-70 region 2
S340_08990	1	1	1	0.9739	0.978	0.9579	0.9579	0.9579	0.9579	0.9519	1	0.509	0.9058	1	1	0.1659	0.1659	0.2204	0.2385	0.1251	0.2024	RNA polymerase sigma-G factor	K03091	sigH; RNA polymerase sporulation-specific sigma factor	RNA polymerase sigma-G factor (sigG)	COG1191	DNA-directed RNA polymerase specialized sigma subunit	K	K	PF04542.14	Sigma-70 region 2
S340_09000	1	0.9993	0.3271	0.6684	0.7237	0.6258	0.6296	0.3734	0.6318	0.8686	1	0.1792	0.4279	0.9403	0.9403	0.0725	0.0725	0.0707	0.5317	0.758	0.1307	heavy metal translocating P-type ATPase	K01534	zntA; Zn2+/Cd2+-exporting ATPase [EC:7.2.2.12 7.2.2.21]	heavy metal translocating P-type ATPase	COG2217|COG2608|COG2608	Cation transport ATPase|Copper chaperone CopZ|Copper chaperone CopZ	P	P	PF00122.20	E1-E2 ATPase
S340_09010	1	1	1	0.7753	0.9101	0.7079	0.7247	0.7247	0.7247	0.4197	1	0.8258	0.8708	1	1	0	0	0.6404	0.6573	0.5618	0.6011	PRC-barrel domain-containing protein			PRC-barrel domain-containing protein	COG1873	Sporulation protein YlmC, PRC-barrel domain family	R	R	PF05239.16	PRC-barrel domain
S340_09020	1	0.9962	0.6123	0.62	0.7179	0.6123	0.6123	0.6123	0.6123	0.5969	0.9981	0.1566	0.7869	0.9904	0.9904	0.19	0.19	0.7524	0.8445	0.881	0.1367	putative cytoplasmic protein	K05810	yfiH; polyphenol oxidase [EC:1.10.3.-]	putative cytoplasmic protein	COG1496	Copper oxidase (laccase) domain	P	P	PF02578.15	Multi-copper polyphenol oxidoreductase laccase
S340_09030	1	0.9872	0.9872	0.8094	0.8587	0.7773	0.7966	0.7966	0.7966	0.9936	1	0.6445	0.8308	0.9657	0.9957	0.2141	0.2141	0.2827	0.6231	0.349	0.2612	phosphate regulon DNA-binding response regulator	K07658	phoB1; two-component system, OmpR family, alkaline phosphatase synthesis response regulator PhoP	phosphate regulon DNA-binding response regulator	COG0745	DNA-binding response regulator, OmpR family, contains REC and winged-helix (wHTH) domain	K|T	K|T	PF00486.28	Transcriptional regulatory protein, C terminal
S340_09040	1	1	1	0.4944	0.6084	0.5056	0.4994	0.4994	0.4994	0.6109	0.9963	0.575	0.7113	0.7001	0.9133	0.0501	0.0501	0.4387	0.7125	0.4796	0.2478	putative two-component sensor histidine kinase	K07636	phoR; two-component system, OmpR family, phosphate regulon sensor histidine kinase PhoR [EC:2.7.13.3]	putative two-component sensor histidine kinase	COG2205	K+-sensing histidine kinase KdpD	T	T	PF02518.26	Histidine kinase-, DNA gyrase B-, and HSP90-like ATPase
S340_09050	1	0.9983	0.5616	0.6745	0.7218	0.6661	0.6745	0.6745	0.6745	0.6577	0.9949	0.2833	0.7319	0.8449	0.9612	0.172	0.172	0.3272	0.9207	0.8786	0.4654	phosphate binding protein	K02040	pstS; phosphate transport system substrate-binding protein	phosphate binding protein	COG0226	ABC-type phosphate transport system, periplasmic component	P	P	PF12849.7	PBP superfamily domain
S340_09060	1	1	1	0.8358	0.875	0.8451	0.8414	0.8414	0.8414	0.334	1	0.6063	0.681	0.9981	0.9981	0	0	0.1812	0.8563	0.7034	0	phosphate ABC transporter permease	K02037	pstC; phosphate transport system permease protein	phosphate ABC transporter permease (pstC)	COG0573	ABC-type phosphate transport system, permease component	P	P	PF00528.22	Binding-protein-dependent transport system inner membrane component
S340_09070	1	0.9982	0.9982	0.849	0.9041	0.8384	0.8277	0.8259	0.8259	0.8544	0.9964	0.2025	0.6679	0.9805	0.9964	0.2043	0.2043	0.3623	0.7052	0.4778	0	phosphate ABC transporter permease	K02038	pstA; phosphate transport system permease protein	phosphate ABC transporter permease (pstA)	COG0581	ABC-type phosphate transport system, permease component	P	P	PF00528.22	Binding-protein-dependent transport system inner membrane component
S340_09080	1	1	1	0.8942	0.9381	0.9122	0.9082	0.9062	0.9062	0.6886	0.988	0.485	0.8623	0.9601	0.984	0.1677	0.1677	0.1992	0.2894	0.5709	0.2794	phosphate ABC transporter ATPase component	K02036	pstB; phosphate transport system ATP-binding protein [EC:7.3.2.1]	phosphate ABC transporter ATPase component (PstB2)	COG1117	ABC-type phosphate transport system, ATPase component	P	P	PF00005.27	ABC transporter
S340_09090	1	1	1	0.7897	0.8364	0.757	0.7547	0.7593	0.7593	0.9276	1	0.6846	0.7196	1	1	0.1808	0.1808	0.4136	0.7617	0.3785	0.2383	phosphate ABC transporter regulatory protein PhoU	K02039	phoU; phosphate transport system protein	phosphate ABC transporter regulatory protein PhoU (phoU)	COG0704	Phosphate uptake regulator	P	P	PF01895.19	PhoU domain
S340_09100	1	0.9694	0.7598	0	0.3397	0	0	0	0	0	1	0.5721	0.6114	0.9782	0.9782	0	0	0.2607	1	0	0	HxlR family transcriptional regulator			HxlR family transcriptional regulator	COG1733	DNA-binding transcriptional regulator, HxlR family	K	K	PF01638.17	HxlR-like helix-turn-helix
S340_09110	1	0.9833	0.785	0.1697	0.1568	0.1495	0.1537	0.1551	0.1551	0.1543	0.7954	0.3403	0.3883	0.9729	0.9729	0.0916	0.0916	0.2401	0.524	0.1399	0.3737	short-chain dehydrogenase/reductase SDR			short-chain dehydrogenase/reductase SDR	COG1028	NAD(P)-dependent dehydrogenase, short-chain alcohol dehydrogenase family	I|Q|R	I|Q|R	PF00106.25	short chain dehydrogenase
S340_09120	1	0.9518	0.7871	0	0	0	0	0	0	0	1	0.3434	0.3743	0.9518	0.9518	0	0	0.1297	0.4458	0	0.1422	NADPH-dependent FMN reductase			NADPH-dependent FMN reductase	COG0655	Multimeric flavodoxin WrbA	C	C	PF03358.15	NADPH-dependent FMN reductase
S340_09130	1	0.9606	0.9606	0.2	0	0	0	0	0	0	1	0.352	0.4063	0.9685	0.9685	0	0	0.7189	0.4126	0	0.6063	hypothetical protein			uncharacterized or unknown
S340_09140	0.9883	1	1	0	0.0886	0	0	0	0	0.1	0.7872	0.2741	0.2945	0.9213	0.9971	0	0	0.6735	0.6501	0.0863	0	nitroreductase			nitroreductase	COG0778	Nitroreductase	C	C	PF00881.24	Nitroreductase family
S340_09150	1	1	1	0	0.494	0.2075	0.1831	0.1867	0.1867	0.8434	0.9789	0.991	0.9849	0.991	0.991	0	0	0.1681	0.6205	0.7018	0.3825	hypothetical protein			uncharacterized or unknown
S340_09160	1	1	1	0	0.7565	0.5261	0.5087	0.5087	0.5087	1	1	1	1	1	1	0	0	0	0.6461	0.8574	0	hypothetical protein			uncharacterized or unknown
S340_09170	1	0.9894	0.9894	0.0451	0.735	0.6629	0.6699	0.6681	0.6681	0.7826	0.9991	0.6162	0.9428	0.6338	0.934	0.0861	0.0861	0.0848	0.6162	0.2852	0.1919	fibronectin-binding protein			fibronectin-binding protein	COG1293	Predicted component of the ribosome quality control (RQC) complex, YloA/Tae2 family, contains fibronectin-binding (FbpA) and DUF814 domains	J	J	PF05833.11	Fibronectin-binding protein A N-terminus (FbpA)
S340_09180	1	0.9928	0.9928	0.0517	0	0.1821	0.1936	0.1936	0.1936	0.7803	0.9928	0.2514	0.3699	0.8627	0.9494	0.1474	0.1474	0.1325	0.8165	0.8497	0.3584	NADH:flavin oxidoreductase			NADH:flavin oxidoreductase	COG1902	2,4-dienoyl-CoA reductase or related NADH-dependent reductase, Old Yellow Enzyme (OYE) family	C	C	PF00724.20	NADH:flavin oxidoreductase / NADH oxidase family
S340_09190	1	0.9816	0.9816	0.1077	0.1147	0	0.1162	0.1162	0.1162	0.3158	0.9816	0.5625	0.9779	0.9669	0.9669	0	0	0.5037	0.2478	0.5037	0.2393	hypothetical protein			uncharacterized or unknown
S340_09200	1	0.9719	0.9719	0.1043	0.0762	0.0782	0.0776	0.0776	0.0776	0.8267	0.9851	0.3036	0.7855	0.6832	0.7459	0.1087	0.1087	0.2129	0.3003	0.1023	0.1531	N-acetylglucosamine-1-phosphodiester alpha-N-acetylglucosaminidase-like exopolysaccharide biosynthesis protein			N-acetylglucosamine-1-phosphodiester alpha-N-acetylglucosaminidase-like exopolysaccharide biosynthesis protein	COG4632	Exopolysaccharide biosynthesis protein related to N-acetylglucosamine-1-phosphodiester alpha-N-acety...	G	G	PF09992.9	Phosphodiester glycosidase
S340_09210	1	1	1	0.1009	0.0988	0.1	0.1131	0.1131	0.1131	0.6	1	0.9313	0.9656	0.7156	0.975	0	0	0.3688	0.8156	0.1444	0.0938	glycosyl transferase family protein			glycosyl transferase family protein	COG0463|COG2246	Glycosyltransferase involved in cell wall bisynthesis|Putative flippase GtrA (transmembrane translocase of bactoprenol-linked glucose)	M|I	M|I	PF04138.14	GtrA-like protein
S340_09220	1	0.9974	0.5285	0.8083	0.8938	0.8705	0.8679	0.8679	0.8679	0.9845	0.9974	0.443	0.5777	1	1	0.3472	0.3472	0.7798	0.6114	0.6062	0	peroxiredoxin			peroxiredoxin	COG0450	Alkyl hydroperoxide reductase subunit AhpC (peroxiredoxin)	V	V	PF00578.21	AhpC/TSA family
S340_09230	1	0.9934	0.9934	0.6009	0.8467	0.7431	0.7255	0.7255	0.7255	0.8953	0.9978	0.8302	0.957	0.9361	0.9361	0.1103	0.1103	0	0.3815	0.2084	0	type II secretion system protein E	K03386	PRDX2_4; peroxiredoxin (alkyl hydroperoxide reductase subunit C) [EC:1.11.1.15]	type II secretion system protein E	COG2804	Type II secretory pathway ATPase GspE/PulE or T4P pilus assembly pathway ATPase PilB	W|U|N	W|U|N	PF00437.20	Type II/IV secretion system protein
S340_09240	1	0.8198	0.8198	0.4389	0.4593	0.3686	0.3289	0.3289	0.3289	0.8045	0.8045	0.3289	0.4043	0.4043	0.9338	0	0	0.6782	0	0.4073	0	hypothetical protein	K02652	pilB; type IV pilus assembly protein PilB	uncharacterized or unknown
S340_09250	1	0.9813	0.9813	0.3951	0.7434	0.6217	0.6573	0.6573	0.6573	0.9663	0.9925	0.2341	0.2509	0.6217	0.6217	0	0	0.2154	0.5599	0.7584	0	putative type II secretion system protein			putative type II secretion system protein	COG1459	Type II secretory pathway, component PulF	W|U|N	W|U|N	PF00482.23	Type II secretion system (T2SS), protein F
S340_09260	1	0.9847	0.9847	0.2433	0.659	0.4598	0.4674	0.4674	0.4674	0.9885	1	0.8582	1	0.9923	0.9923	0	0	0.5172	0.9272	0.7931	0	prepilin peptidase	K02653	pilC; type IV pilus assembly protein PilC	prepilin peptidase
S340_09270	1	1	1	0.5149	0.5746	0.4105	0.3934	0.3934	0.3934	0.7569	1	0.9613	1	1	1	0.3895	0.3895	0	1	0.8066	0.5912	hypothetical protein			uncharacterized or unknown
S340_09280	1	0.9929	0.9929	0.6	0.6607	0.5464	0.5679	0.4643	0.5679	0.9536	0.9857	0	0.7429	0.9821	0.9821	0	0	0.3929	0.8821	0	0	hypothetical protein			uncharacterized or unknown
S340_09290	1	0.9624	0.9624	0.3188	0.629	0.5645	0.5484	0.5484	0.5484	0.8925	0.9892	0.1532	0.178	0.8763	0.8763	0	0	0.1613	1	0.5156	0	hypothetical protein			uncharacterized or unknown
S340_09300	1	0.702	0.702	0.4608	0.7284	0.6686	0.6461	0.6608	0.6608	0.9745	1	0	0	0.9804	0.9804	0.2451	0.2451	0.2451	0.5441	0.2451	0	hypothetical protein			uncharacterized or unknown
S340_09310	1	1	1	0.7224	0.7795	0.6369	0.6312	0.6331	0.6331	0.8156	1	0.7738	0.9848	0.9468	1	0	0	0.5798	0.4163	0.5513	0	hypothetical protein			uncharacterized or unknown
S340_09320	1	1	1	0.339	0.396	0.2809	0.2594	0.2594	0.2594	0.8845	0.9681	0.2502	0.6454	0.9841	0.9841	0	0	0.8207	0.8486	0.5578	0	hypothetical protein			uncharacterized or unknown
S340_09330	1	1	1	0.3333	0.5177	0.4387	0.4328	0.4328	0.4328	0.914	0.9301	0.3667	0.464	1	1	0	0	0	0.3065	0.7473	0	hypothetical protein			uncharacterized or unknown
S340_09340	1	1	0.9919	0.9084	0.9623	0.9461	0.9353	0.9299	0.9299	0.8356	0.9946	0.1992	0.5957	1	1	0	0	0.0841	0.6631	0.7439	0.3342	elongation factor P			elongation factor P (efp)	COG0231	Translation elongation factor P (EF-P)/translation initiation factor 5A (eIF-5A)	J	J	PF09285.11	Elongation factor P, C-terminal
S340_09350	1	1	1	0.806	0.903	0.8621	0.8621	0.8621	0.8621	0.7371	0.9957	0.6983	0.9504	0.9978	1	0.2108	0.2108	0.4978	0.7069	0.6681	0	stage III sporulation protein AA	K02356	efp; elongation factor P	stage III sporulation protein AA (spoIIIAA)	COG3854	Stage III sporulation protein SpoIIIAA	D	D	PF00437.20	Type II/IV secretion system protein
S340_09360	1	0.997	0.991	0.7711	0.7771	0.741	0.762	0.762	0.762	0.994	0.994	0.9337	0.9699	0.988	0.988	0.2913	0.2913	0.3404	0.3735	0.1753	0	stage III sporulation protein AB	K06390	spoIIIAA; stage III sporulation protein AA	stage III sporulation protein AB					PF09548.10	Stage III sporulation protein AB (spore_III_AB)
S340_09370	1	1	1	0.9919	0.9919	0.9839	0.9839	0.9839	0.9839	1	1	0.329	0.9355	0.6798	1	0.4476	0.4476	0.4629	0.721	0.4444	0.4935	stage III sporulation protein AC	K06391	spoIIIAB; stage III sporulation protein AB	stage III sporulation protein AC					PF06686.11	Stage III sporulation protein AC/AD protein family
S340_09380	1	1	1	0.928	0.9364	0.9322	0.9322	0.9322	0.9322	0.5975	1	0	0.9915	1	1	0	0	0	0.589	0.6398	0.5085	stage III sporulation protein AD	K06392	spoIIIAC; stage III sporulation protein AC	stage III sporulation protein AD					PF06686.11	Stage III sporulation protein AC/AD protein family
S340_09390	1	1	1	0.8704	0.9291	0.8759	0.8745	0.8745	0.8745	0.6385	1	0.2974	0.7872	1	1	0.1869	0.1869	0.2865	0.6221	0.6398	0.0967	stage III sporulation protein AE	K06393	spoIIIAD; stage III sporulation protein AD	stage III sporulation protein AE (spoIIIAE)					PF09546.10	Stage III sporulation protein AE (spore_III_AE)
S340_09400	1	1	1	0.6319	0.8512	0.6684	0.6997	0.6971	0.6971	0.9399	1	1	1	1	1	0.1256	0.1256	0.3499	0.7363	0.4543	0.2663	stage III sporulation protein AF	K06394	spoIIIAE; stage III sporulation protein AE	stage III sporulation protein AF					PF09581.10	Stage III sporulation protein AF (Spore_III_AF)
S340_09410	1	1	0.6227	0.7467	0.8179	0.7731	0.7599	0.7704	0.7704	0.4591	0.9947	0.2955	0.6675	0.9974	0.9974	0	0	0.2509	0.6596	0.3272	0	stage III sporulation protein AG	K06395	spoIIIAF; stage III sporulation protein AF	stage III sporulation protein AG
S340_09420	1	1	1	0.8313	0.8589	0.8466	0.8344	0.8344	0.8344	0.9785	1	0	0.0908	0.9908	1	0.4049	0.4049	0.4724	0.7853	0.4202	0.1865	putative stage III sporulation protein AH	K06396	spoIIIAG; stage III sporulation protein AG	putative stage III sporulation protein AH (spoIIIAH)					PF12685.7	SpoIIIAH-like protein
S340_09430	1	0.9927	0.9927	0.0555	0.0555	0	0	0.0577	0.0577	0.7865	0.9945	0.1953	0.8631	0.8777	0.8978	0	0	0.4507	0.2555	0.8595	0.4215	MerR family transcriptional regulator	K06397	spoIIIAH; stage III sporulation protein AH	MerR family transcriptional regulator	COG0789|COG4978	DNA-binding transcriptional regulator, MerR family|Bacterial effector-binding domain	K|T	K|T	PF13411.6	MerR HTH family regulatory protein
S340_09440	1	0.9896	0.9896	0.1296	0.1285	0.1389	0.1296	0.3264	0.3264	0.7442	0.9838	0.3345	0.9676	0.9792	0.9792	0.1025	0.1025	0.2581	0.5544	0.5984	0.162	MATE efflux family protein			MATE efflux family protein	COG0534	Na+-driven multidrug efflux pump	V	V	PF01554.18	MatE
S340_09450	1	0.958	0.958	0	0.1201	0.1387	0.1282	0.1282	0.1282	0.7267	0.9399	0.2291	0.9249	0.4234	0.4204	0	0	0.088	0.4264	0.3183	0	4Fe-4S ferredoxin iron-sulfur binding domain-containing protein			4Fe-4S ferredoxin iron-sulfur binding domain-containing protein	COG0716|COG1145	Flavodoxin|Ferredoxin	C	C	PF00037.27	4Fe-4S binding domain
S340_09460	1	1	1	0	0	0	0	0	0	1	1	1	1	1	1	0.5779	0.5779	0	0.293	0.88	0	hypothetical protein			uncharacterized or unknown
S340_09470	1	0.9874	0.9874	0	0.0808	0.1518	0.1528	0.1556	0.1556	0.5985	0.9924	0.4217	0.8157	0.452	0.452	0	0	0.2601	0.7348	0.298	0	TetR family transcriptional regulator			TetR family transcriptional regulator	COG1309	DNA-binding transcriptional regulator, AcrR family	K	K
S340_09480	1	0.9714	0.4845	0	0	0	0	0	0	0.895	0.9714	0.253	0.8401	0.8377	0.8377	0.2308	0.2308	0.9714	0.3508	0.2344	0.1516	hypothetical protein			uncharacterized or unknown
S340_09490	1	1	1	0	0	0	0	0	0	0.9836	1	0	0.6787	1	1	0	0	0.5148	0	0.9836	0	hypothetical protein			uncharacterized or unknown
S340_09500	1	0.9863	0.8307	0.2071	0.2334	0.222	0.2162	0.2174	0.2128	0.7551	0.9748	0.0995	0.3444	0.9611	0.9725	0.1035	0.1035	0.2185	0.6613	0.635	0.238	MATE efflux family protein			MATE efflux family protein (matE_1)	COG0534	Na+-driven multidrug efflux pump	V	V	PF01554.18	MatE
S340_09510	1	0.7533	0.7533	0	0.1297	0	0	0.095	0.095	0.7467	0.7533	0.2003	0.2003	0.3833	0.69	0	0	0.2643	0.5667	0.3467	0.4033	hypothetical protein			uncharacterized or unknown	COG1846	DNA-binding transcriptional regulator, MarR family	K	K
S340_09520	1	1	1	0.733	0.8301	0.7282	0.7718	0.7718	0.7718	0.7136	1	0.2393	0.8981	0.966	0.966	0	0	0.1796	0.966	0.5583	0.3049	alkaline shock protein			alkaline shock protein (asp_2)	COG1302	Uncharacterized conserved protein YloU, alkaline shock protein (Asp23) family	S	S	PF03780.13	Asp23 family, cell envelope-related function
S340_09530	1	1	1	0.6564	0.6615	0.4226	0.4067	0.4067	0.4067	0.9795	1	0.6051	0.7179	1	1	0.5231	0.5231	0.48	0.9692	1	0.5282	phosphotransferase system lactose/cellobiose-specific IIB subunit			phosphotransferase system lactose/cellobiose-specific IIB subunit	COG1440	Phosphotransferase system cellobiose-specific component IIB	G	G	PF02302.17	PTS system, Lactose/Cellobiose specific IIB subunit
S340_09540	1	0.9818	0.9818	0.1277	0.6182	0.5318	0.4955	0.5	0.5	1	1	0.2536	0.9727	0.9864	0.9864	0.3132	0.3132	0.2591	0.6227	0.5545	0	lichenan-specific phosphotransferase enzyme IIA component	K02760	celA; cellobiose PTS system EIIB component [EC:2.7.1.196 2.7.1.205]	lichenan-specific phosphotransferase enzyme IIA component (licA)	COG1447	Phosphotransferase system cellobiose-specific component IIA	G	G	PF02255.16	PTS system, Lactose/Cellobiose specific IIA subunit
S340_09550	1	0.9955	0.9955	0.8129	0.8591	0.814	0.805	0.8072	0.8072	0.9899	1	0.3574	0.938	0.8433	0.9775	0.1646	0.1646	0.0746	0.6911	0.46	0.2593	sodium:dicarboxylate symporter family protein	K02759	celC; cellobiose PTS system EIIA component [EC:2.7.1.196 2.7.1.205]	sodium:dicarboxylate symporter family protein	COG1823	L-cystine uptake protein TcyP, sodium:dicarboxylate symporter family	E	E	PF00375.18	Sodium:dicarboxylate symporter family
S340_09560	1	1	1	0.572	0.7161	0.6356	0.6059	0.6102	0.6102	0.8347	1	0.7924	0.9576	1	1	0	0	0.4013	0.572	0.3165	0	hypothetical protein	K06956	uncharacterized protein	uncharacterized or unknown
S340_09570	1	1	1	0.6555	0.7207	0.6276	0.6313	0.6387	0.6387	0.9572	0.9888	0.2588	0.8585	0.9125	0.9125	0.1592	0.1592	0.1004	0.2663	0.1291	0.0631	flagellin domain-containing protein FliC1			flagellin domain-containing protein FliC1	COG1344	Flagellin and related hook-associated protein FlgL	N	N	PF00669.20	Bacterial flagellin N-terminal helical region
S340_09580	1	1	1	0.7261	0.813	0.6739	0.687	0.687	0.687	0.6696	0.9957	0.1557	0.8391	0.9913	0.9913	0.1304	0.1304	0.6087	0.8261	0.4104	0.1457	flagellar basal-body rod protein FlgB	K02406	fliC; flagellin	flagellar basal-body rod protein FlgB (flgB)	COG1815	Flagellar basal body rod protein FlgB	N	N	PF00460.20	Flagella basal body rod protein
S340_09590	1	1	1	0.8436	0.8509	0.8109	0.7891	0.7891	0.7891	1	1	0.2858	0.9855	1	1	0	0	0.7164	0.8036	0.252	0.1036	flagellar basal-body rod protein FlgC	K02387	flgB; flagellar basal-body rod protein FlgB	flagellar basal-body rod protein FlgC	COG1558	Flagellar basal body rod protein FlgC	N	N	PF06429.13	Flagellar basal body rod FlgEFG protein C-terminal
S340_09600	1	0.9937	0.9937	0.9025	0.945	0.9308	0.934	0.9355	0.9355	0.8978	0.9921	0.4057	0.5252	0.9937	0.9937	0.1157	0.1157	0.1489	0.217	0.6682	0.2107	flagellar motor switch protein FliG	K02388	flgC; flagellar basal-body rod protein FlgC	flagellar motor switch protein FliG (fliG)	COG1536	Flagellar motor switch protein FliG	N	N	PF01706.16	FliG C-terminal domain
S340_09610	1	0.9942	0.6957	0.6395	0.7229	0.6279	0.6492	0.6492	0.6492	0.9399	0.9961	0.6744	0.9477	0.812	0.812	0.0686	0.0686	0.3508	0.5659	0.4516	0	putative flagellar biosynthesis/type III secretory pathway -like protein	K02410	fliG; flagellar motor switch protein FliG	putative flagellar biosynthesis/type III secretory pathway -like protein	COG1317	Flagellar biosynthesis/type III secretory pathway protein FliH	U|N	U|N	PF02108.16	Flagellar assembly protein FliH
S340_09620	1	1	0.3788	0.8497	0.8986	0.866	0.8578	0.8578	0.8578	0.8881	1	0.4079	0.5524	0.979	1	0.1853	0.1853	0.2762	0.81	0.1993	0.2727	flagellar protein export ATPase FliI	K02411	fliH; flagellar assembly protein FliH	flagellar protein export ATPase FliI	COG1157	Flagellar biosynthesis/type III secretory pathway ATPase	U|N	U|N	PF00006.25	ATP synthase alpha/beta family, nucleotide-binding domain
S340_09630	1	0.9897	0.9897	0.7329	0.7945	0.6918	0.726	0.726	0.726	0.976	0.9966	0.5856	0.6473	0.9384	0.9384	0	0	0.1003	0.9863	0.3836	0	flagellar export protein FliJ	K02412	fliI; flagellum-specific ATP synthase [EC:7.4.2.8]	flagellar export protein FliJ (fliJ)					PF02050.16	Flagellar FliJ protein
S340_09640	1	1	1	0.2199	0.3565	0.2593	0.2753	0.2753	0.2753	0.4813	0.9541	0.2732	0.5742	0.9552	0.9584	0.1023	0.1023	0.2412	0.4237	0.19	0.2209	flagellar hook-length control protein FliK	K02413	fliJ; flagellar FliJ protein	flagellar hook-length control protein FliK	COG3144	Flagellar hook-length control protein FliK	N	N	PF02120.16	Flagellar hook-length control protein FliK
S340_09650	1	0.9982	0.9982	0.5154	0.6189	0.51	0.5045	0.5045	0.5045	0.6316	1	0.2849	0.5136	0.9837	0.9891	0.2868	0.2868	0.139	0.4392	0.7405	0.3412	flagellar hook assembly protein FlgD			flagellar hook assembly protein FlgD (flgD)	COG1843	Flagellar hook assembly protein FlgD	N	N	PF03963.14	Flagellar hook capping protein - N-terminal region
S340_09660	1	1	1	0.723	0.8279	0.7959	0.7861	0.7762	0.7762	0	1	0	0.2902	1	1	0	0	1	1	0.7705	0	flagellar FlbD family protein	K02389	flgD; flagellar basal-body rod modification protein FlgD	flagellar FlbD family protein	COG1582	Uncharacterized protein YlzI, FlbEa/FlbD family	R	R	PF06289.11	Flagellar and Swarming motility proteins
S340_09670	1	1	0.6053	0.8375	0.8993	0.8616	0.8616	0.8638	0.8638	0.8146	0.9966	0.7208	0.9668	1	1	0.0519	0.0519	0.2048	0.3284	0.4451	0.0462	GTP-binding protein EngA	K02385	flbD; flagellar protein FlbD	GTP-binding protein EngA (engA)	COG1160	Predicted GTPases	R	R	PF01926.23	50S ribosome-binding GTPase
S340_09680	1	0.9939	0.9939	0.6605	0.7588	0.7158	0.7189	0.7189	0.7189	0.8295	0.9954	0.3088	0.5929	0.6375	1	0.2688	0.2688	0.5714	0.6728	0.7788	0.1313	NAD(P)H-dependent glycerol-3-phosphate dehydrogenase	K03977	engA; GTPase	NAD(P)H-dependent glycerol-3-phosphate dehydrogenase	COG0240	Glycerol-3-phosphate dehydrogenase	C	C	PF07479.14	NAD-dependent glycerol-3-phosphate dehydrogenase C-terminus
S340_09690	1	1	0.8973	0.9076	0.9333	0.9097	0.9127	0.9127	0.9127	0.8994	1	0.2957	0.7998	0.8224	0.8881	0	0	0.1838	0.4897	0.6848	0.0779	sporulation stage IV	K00057	gpsA; glycerol-3-phosphate dehydrogenase (NAD(P)+) [EC:1.1.1.94]	sporulation stage IV	COG0699	Replication fork clamp-binding protein CrfC (dynamin-like GTPase family)	L	L	PF09547.10	Stage IV sporulation protein A (spore_IV_A)
S340_09700	1	0.9935	0.9935	0.0691	0.5524	0.0575	0.0514	0.058	0.058	0.6191	0.9751	0.8364	0.9869	0.8547	0.8887	0	0	0.2277	0.8037	0.377	0	hypothetical protein	K06398	spoIVA; stage IV sporulation protein A	uncharacterized or unknown
S340_09710	1	1	1	0.3315	0.6255	0.4821	0.4582	0.4582	0.4582	0.745	1	0.1904	0.9681	0.8446	0.8446	0	0	0	0.6056	0	0	hypothetical protein			uncharacterized or unknown
S340_09720	1	0.9907	0.9907	0.5432	0.608	0.4985	0.4969	0.4969	0.4969	0.9799	0.9954	0.5494	0.5802	0.7222	0.7222	0.1929	0.1929	0.2886	0.6543	0.25	0.1194	putative spore coat protein			putative spore coat protein	COG0510	Thiamine kinase and related kinases	H	H	PF01633.20	Choline/ethanolamine kinase
S340_09730	1	1	1	0.6633	0.7181	0.7079	0.7039	0.7039	0.7039	0.3813	0.9959	0.7566	0.7992	0.8337	0.9959	0.3124	0.3124	0.2069	0.9189	0.3753	0.5213	putative hydrolase			putative hydrolase	COG1387	Histidinol phosphatase or related hydrolase of the PHP family	E|R	E|R	PF02811.19	PHP domain
S340_09740	1	0.9977	0.7793	0.8122	0.8815	0.8556	0.8498	0.8498	0.8498	0.9941	0.9941	0.3838	0.8568	0.9272	0.9272	0.0488	0.0488	0.1608	0.5528	0.4401	0.0696	tRNA-i(6)A37 thiotransferase protein MiaB	K04477	ycdX; putative hydrolase	tRNA-i(6)A37 thiotransferase protein MiaB (miaB)	COG0621	tRNA A37 methylthiotransferase MiaB	J	J	PF04055.21	Radical SAM superfamily
S340_09750	1	0.9976	0.9976	0.7438	0.8355	0.768	0.7763	0.7763	0.7763	0.7509	0.9982	0.2615	0.4408	0.9207	0.9604	0.1	0.1	0.1509	0.6219	0.271	0.0716	DNA mismatch repair protein MutS	K06168	miaB; tRNA-2-methylthio-N6-dimethylallyladenosine synthase [EC:2.8.4.3]	DNA mismatch repair protein MutS (mutS)	COG0249	DNA mismatch repair ATPase MutS	L	L	PF00488.21	MutS domain V
S340_09760	1	0.9958	0.9958	0.6977	0.6919	0.7259	0.7251	0.7276	0.7259	0.8198	0.9975	0.2865	0.7159	0.9892	0.9892	0.0831	0.0831	0.2168	0.4078	0.461	0.1088	DNA mismatch repair protein MutL	K03555	mutS; DNA mismatch repair protein MutS	DNA mismatch repair protein MutL (mutL)	COG0323	DNA mismatch repair ATPase MutL	L	L	PF01119.19	DNA mismatch repair protein, C-terminal domain
S340_09770	1	0.9951	0.9935	0.6775	0.7557	0.6743	0.6547	0.658	0.658	0.8632	0.9919	0.1889	0.8355	0.9984	0.9984	0.1518	0.1518	0.2199	0.8388	0.3111	0.1179	tRNA delta(2)-isopentenylpyrophosphate transferase	K03572	mutL; DNA mismatch repair protein MutL	tRNA delta(2)-isopentenylpyrophosphate transferase (miaA)	COG0324	tRNA A37 N6-isopentenylltransferase MiaA	J	J	PF01715.17	IPP transferase
S340_09780	1	0.9929	0.9929	0.7633	0.788	0.7244	0.7173	0.7232	0.7232	0.9376	1	0.4287	0.6254	0.9929	0.9929	0.113	0.113	0.2108	0.4488	0.7562	0.0857	aluminum resistance protein	K00791	miaA; tRNA dimethylallyltransferase [EC:2.5.1.75]	aluminum resistance protein	COG4100	Cystathionine beta-lyase family protein involved in aluminum resistance	P|R	P|R	PF06838.11	Methionine gamma-lyase
S340_09790	1	1	1	0.6683	0.7544	0.6316	0.6252	0.6284	0.6284	0.9506	1	0.4737	0.7735	1	1	0.156	0.156	0.4003	0.5247	0.4434	0.2504	site-specific tyrosine recombinase XerC			site-specific tyrosine recombinase XerC (xerC)	COG4974	Site-specific recombinase XerD	L	L	PF00589.22	Phage integrase family
S340_09800	1	0.988	0.988	0.8133	0.8735	0.8675	0.8554	0.8554	0.8554	0.9819	0.9819	0.6506	1	0.9639	1	0	0	0.262	0.8012	0.3548	0.6446	phosphocarrier protein Hpr			phosphocarrier protein Hpr	COG1925	Phosphotransferase system, HPr and related phosphotransfer proteins	T|G	T|G	PF00381.19	PTS HPr component phosphorylation site
S340_09810	1	1	1	1	1	0.9877	0.9877	0.9877	0.9755	0.7607	1	0.8834	0.9387	1	1	0.4301	0.4301	0	0.8037	0.6049	0.3779	stage V sporulation protein S	K02784	ptsH; phosphocarrier protein HPr	stage V sporulation protein S	COG2359	Stage V sporulation protein SpoVS (function unknown)	S	S	PF04232.12	Stage V sporulation protein S (SpoVS)
S340_09820	1	1	0.3906	0.7771	0.5643	0.8163	0.8153	0.8173	0.8153	0.8504	1	0.2028	0.8635	0.7239	0.8444	0.0944	0.0944	0.1355	0.6104	0.3785	0.1205	phosphodiesterase	K06416	spoVS; stage V sporulation protein S	phosphodiesterase	COG1418	HD superfamily phosphodieaserase, includes HD domain of RNase Y	J|R	J|R	PF12072.8	Domain of unknown function (DUF3552)
S340_09830	1	0.9971	0.785	0.8837	0.9205	0.9057	0.9043	0.9028	0.9028	0.4786	0.9941	0.4683	0.5685	0.9971	0.9971	0.0895	0.0895	0.3947	0.3741	0.7364	0	recombinase A	K18682	rny; ribonucrease Y [EC:3.1.-.-]	recombinase A (recA)	COG0468	RecA/RadA recombinase	L	L	PF00154.21	recA bacterial DNA recombination protein
S340_09840	1	1	1	0.6803	0.776	0.6995	0.7295	0.7213	0.724	0.9098	1	0.4945	0.7896	0.9945	0.9945	0.2536	0.2536	0.306	0.3907	0.7814	0.459	CDP-diacylglycerol--glycerol-3-phosphate 3-phosphatidyltransferase	K03553	recA; recombination protein RecA	CDP-diacylglycerol--glycerol-3-phosphate 3-phosphatidyltransferase	COG0558	Phosphatidylglycerophosphate synthase	I	I	PF01066.21	CDP-alcohol phosphatidyltransferase
S340_09850	1	0.9988	0.9988	0.2439	0.8243	0.7873	0.7827	0.7815	0.7815	0.6925	0.9087	0.7202	0.9965	0.5503	0.7711	0.178	0.178	0.289	0.9572	0.2705	0	MiaB-like tRNA modifying enzyme YliG	K00995	pgsA; CDP-diacylglycerol---glycerol-3-phosphate 3-phosphatidyltransferase [EC:2.7.8.5]	MiaB-like tRNA modifying enzyme YliG (yliG)	COG0621	tRNA A37 methylthiotransferase MiaB	J	J	PF04055.21	Radical SAM superfamily
S340_09860	1	0.9973	0.5075	0.6301	0.7705	0.663	0.674	0.6747	0.6747	0.9747	0.9973	0.1253	0.3856	0.9973	0.9979	0.062	0.062	0.35	0.3932	0.2329	0.0856	DNA translocase FtsK/SpoIIIE	K14441	rimO; ribosomal protein S12 methylthiotransferase [EC:2.8.4.4]	DNA translocase FtsK/SpoIIIE	COG1674	DNA segregation ATPase FtsK/SpoIIIE and related proteins	D	D	PF01580.18	FtsK/SpoIIIE family
S340_09870	1	1	1	0.93	0.932	0.886	0.876	0.876	0.876	0.962	1	0.318	0.766	1	1	0	0	0.224	0.768	0	0.1556	Clp protease	K03466	ftsK; DNA segregation ATPase FtsK/SpoIIIE, S-DNA-T family	Clp protease (clpP_2)	COG0740	ATP-dependent protease ClpP, protease subunit	O	O	PF00574.23	Clp protease
S340_09880	1	1	1	0.7526	0.8044	0.7098	0.7163	0.7163	0.7163	0.9365	1	0.671	0.9093	1	1	0.1258	0.1258	0.2073	0.7539	0.237	0.0399	aspartokinase			aspartokinase	COG0527	Aspartokinase	E	E	PF00696.28	Amino acid kinase family
S340_09890	1	1	1	0.6875	0.7708	0.5938	0.625	0.625	0.625	1	1	0.8542	0.9896	0.9948	0.9948	0	0	0	0	0.5312	0	sporulation protein	K00928	lysC; aspartate kinase [EC:2.7.2.4]	sporulation protein	COG1873	Sporulation protein YlmC, PRC-barrel domain family	R	R	PF05239.16	PRC-barrel domain
S340_09900	1	1	0.4162	0.8799	0.8907	0.8735	0.8634	0.8634	0.8634	0.3882	0.9526	0.3515	0.7477	0.9468	0.949	0.0719	0.0719	0.2085	0.4637	0.7024	0.0465	polyribonucleotide nucleotidyltransferase			polyribonucleotide nucleotidyltransferase (pnpA)	COG1185	Polyribonucleotide nucleotidyltransferase (polynucleotide phosphorylase)	J	J	PF01138.21	3' exoribonuclease family, domain 1
S340_09910	1	1	0.9543	0.8171	0.88	0.84	0.8571	0.8571	0.8571	0.68	0.7943	1	0.9886	1	1	0.5549	0.5549	0.9429	0.4886	0.6686	0	30S ribosomal protein S15	K00962	pnp; polyribonucleotide nucleotidyltransferase [EC:2.7.7.8]	30S ribosomal protein S15	COG0184	Ribosomal protein S15P/S13E	J	J	PF00312.22	Ribosomal protein S15
S340_09920	1	1	1	0.6688	0.7044	0.6349	0.6333	0.6333	0.6333	0.958	1	0.4297	0.7674	1	1	0	0	0.3296	0.5509	0.6527	0.2488	bifunctional riboflavin kinase/FMN adenylyltransferase	K02956	RP-S15; small subunit ribosomal protein S15	bifunctional riboflavin kinase/FMN adenylyltransferase (ribF)	COG0196	FAD synthase	H	H	PF06574.12	FAD synthetase
S340_09930	1	0.9966	0.9966	0.5938	0.6627	0.6127	0.6334	0.6334	0.6334	0.8675	1	0.6885	0.7504	0.8485	0.9587	0.3287	0.3287	0.2427	0.3941	0.5645	0	tRNA pseudouridine synthase B	K11753	ribF; riboflavin kinase / FMN adenylyltransferase [EC:2.7.1.26 2.7.7.2]	tRNA pseudouridine synthase B	COG0130	tRNA U55 pseudouridine synthase TruB, may also work on U342 of tmRNA	J	J	PF01509.18	TruB family pseudouridylate synthase (N terminal domain)
S340_09940	1	0.9952	0.9952	0.6661	0.7599	0.6534	0.6598	0.6598	0.655	0.9762	1	0.7774	0.8378	0.965	0.9857	0.1555	0.1555	0.3259	0.8156	0.663	0	DHH family protein	K03177	truB; tRNA pseudouridine55 synthase [EC:5.4.99.25]	DHH family protein	COG0618	nanoRNase/pAp phosphatase, hydrolyzes c-di-AMP and oligoRNAs	F	F	PF01368.20	DHH family
S340_09950	1	1	1	0.6305	0.7269	0.6586	0.6747	0.6747	0.6747	0.4859	0.996	0.7229	0.7992	0.992	0.992	0	0	0.3944	0.294	0.5301	0	ribosome-binding factor A	K06881	nrnA; bifunctional oligoribonuclease and PAP phosphatase NrnA [EC:3.1.3.7 3.1.13.3]	ribosome-binding factor A	COG0858	Ribosome-binding factor A	J	J	PF02033.18	Ribosome-binding factor A
S340_09960	1	1	0.3903	0.807	0.8819	0.8247	0.818	0.8173	0.8195	0.7528	0.9971	0.3412	0.6963	0.9853	0.9853	0.0723	0.0723	0.0822	0.179	0.6236	0.077	translation initiation factor IF-2	K02834	rbfA; ribosome-binding factor A	translation initiation factor IF-2	COG0532	Translation initiation factor IF-2, a GTPase	J	J	PF11987.8	Translation-initiation factor 2
S340_09970	1	1	1	0.7079	0.7978	0.6067	0.6348	0.6348	0.6348	0.9719	1	0	0	1	1	0	0	0	0.7978	0.8371	0.6011	cytosolic protein YlxR family protein	K02519	infB; translation initiation factor IF-2	cytosolic protein YlxR family protein (ylxR)	COG2740	Predicted RNA-binding protein YlxR, DUF448 family	R	R	PF04296.13	Protein of unknown function (DUF448)
S340_09980	1	0.9944	0.9903	0.8373	0.872	0.8192	0.8401	0.8401	0.8401	0.8248	1	0.3978	0.8053	0.9652	0.9903	0.1339	0.1339	0.3477	0.8178	0.9235	0.427	transcription elongation factor NusA	K07742	ylxR; uncharacterized protein	transcription elongation factor NusA (nusA)	COG0195	Transcription antitermination factor NusA, contains S1 and KH domains	K	K	PF08529.11	NusA N-terminal domain
S340_09990	1	0.9942	0.9942	0.4564	0.6076	0.5262	0.5203	0.5203	0.5203	0.9331	0.9942	0.7355	1	1	1	0	0	0	0.5581	0.2599	0.1645	ribosome maturation factor rimP	K02600	nusA; transcription termination/antitermination protein NusA	ribosome maturation factor rimP (rimP)	COG0779	Ribosome maturation factor RimP	J	J	PF02576.17	RimP N-terminal domain
S340_10000	1	0.9989	0.5934	0.7157	0.7885	0.7099	0.7103	0.7099	0.7106	0.8548	0.9939	0.1051	0.3069	0.943	0.9684	0.0516	0.0516	0.1886	0.4209	0.2786	0.1051	DNA polymerase III PolC	K09748	rimP; ribosome maturation factor RimP	DNA polymerase III PolC (polC)	COG2176	DNA polymerase III, alpha subunit (gram-positive type)	L	L	PF07733.12	Bacterial DNA polymerase III alpha NTPase domain
S340_10010	1	0.9956	0.9956	0.7881	0.8074	0.7941	0.7867	0.7867	0.7867	0.7852	0.9837	0	0.2741	0.9911	0.9911	0.0713	0.0713	0.2311	0.2859	0.2622	0.2222	4-hydroxy-3-methylbut-2-en-1-yl diphosphate synthase	K03763	polC; DNA polymerase III subunit alpha, Gram-positive type [EC:2.7.7.7]	4-hydroxy-3-methylbut-2-en-1-yl diphosphate synthase (ispG)	COG0821	4-hydroxy-3-methylbut-2-en-1-yl diphosphate synthase IspG/GcpE	I	I	PF04551.14	GcpE protein
S340_10020	1	0.9971	0.301	0.6872	0.7533	0.7048	0.7239	0.7239	0.7239	0.4097	0.8767	0.3862	0.8634	0.9971	0.9971	0	0	0.2129	0.699	0.4655	0.1703	membrane-associated zinc metalloprotease	K03526	gcpE; (E)-4-hydroxy-3-methylbut-2-enyl-diphosphate synthase [EC:1.17.7.1 1.17.7.3]	membrane-associated zinc metalloprotease	COG0750	Membrane-associated protease RseP, regulator of RpoE activity	K|O	K|O	PF02163.22	Peptidase family M50
S340_10030	1	1	0.494	0.6573	0.7218	0.6512	0.621	0.621	0.621	0.873	1	0.1871	0.2177	0.9698	0.994	0.094	0.094	0.1514	0.4395	0	0.1335	phosphatidate cytidylyltransferase	K11749	rseP; regulator of sigma E protease [EC:3.4.24.-]	phosphatidate cytidylyltransferase (cdsA)	COG4589	Predicted CDP-diglyceride synthetase/phosphatidate cytidylyltransferase	R	R	PF01148.20	Cytidylyltransferase family
S340_10040	1	0.9959	0.9959	0.7526	0.8016	0.7178	0.7362	0.7362	0.7362	0.7669	0.9959	0.8078	0.9632	0.9775	0.9959	0	0	0.7014	0.5746	0	0.1425	UDP diphosphate synthase	K00981	E2.7.7.41; phosphatidate cytidylyltransferase [EC:2.7.7.41]	UDP diphosphate synthase	COG0020	Undecaprenyl pyrophosphate synthase	I	I	PF01255.19	Putative undecaprenyl diphosphate synthase
S340_10050	1	1	1	0.7472	0.8466	0.7614	0.7699	0.7699	0.7699	0.8267	1	0.5028	0.8466	0.9943	0.9943	0.3182	0.3182	0.1838	0.9801	0	0.4403	ribosome recycling factor	K00806	uppS; undecaprenyl diphosphate synthase [EC:2.5.1.31]	ribosome recycling factor (frr)	COG0233	Ribosome recycling factor	J	J	PF01765.19	Ribosome recycling factor
S340_10060	1	1	1	0.831	0.8511	0.8089	0.833	0.833	0.833	0.8571	0.9074	0.2998	0.3239	0.9577	1	0.2857	0.2857	0.193	0.8169	0.5493	0.1938	uridylate kinase	K02838	frr; ribosome recycling factor	uridylate kinase (pyrH)	COG0528	Uridylate kinase	F	F	PF00696.28	Amino acid kinase family
S340_10070	1	0.9882	0.9882	0.7042	0.7731	0.758	0.7546	0.7563	0.7563	0.7882	0.9866	0.2521	0.6538	0.9832	0.9866	0.1644	0.1644	0.1983	0.3429	0.4605	0.3294	elongation factor Ts	K09903	pyrH; uridylate kinase [EC:2.7.4.22]	elongation factor Ts (tsf)	COG0264	Translation elongation factor EF-Ts	J	J	PF00889.19	Elongation factor TS
S340_10080	1	1	0.9937	0.865	0.903	0.8882	0.8882	0.8882	0.8882	0.711	1	0.2911	0.3692	0.9958	0.9958	0.1852	0.1852	0.1909	0.5084	0.2743	0.1276	30S ribosomal protein S2	K02357	tsf; elongation factor Ts	30S ribosomal protein S2 (rpsB)	COG0052	Ribosomal protein S2	J	J	PF00318.20	Ribosomal protein S2
S340_10090	1	1	1	0.7846	0.8332	0.7708	0.7694	0.7694	0.7708	0.6788	0.9971	0.1414	0.4474	0.9536	0.979	0.0747	0.0747	0.0783	0.4996	0.5069	0.1856	DNA topoisomerase	K02967	RP-S2; small subunit ribosomal protein S2	DNA topoisomerase	COG0550|COG0551	DNA topoisomerase IA|ssDNA-binding Zn-finger and Zn-ribbon domains of topoisomerase 1	L	L	PF01131.20	DNA topoisomerase
S340_10100	1	0.9221	0.9221	0.4299	0.3707	0.6262	0.6044	0.6044	0.6044	0.2449	0.9221	0.7196	0.8567	0.8785	0.8785	0	0	0.5047	0.6636	0.6636	0.2137	DNA protecting protein DprA	K03168	topA; DNA topoisomerase I [EC:5.6.2.1]	DNA protecting protein DprA (dprA)	COG0640|COG0758	DNA-binding transcriptional regulator, ArsR family|Predicted Rossmann fold nucleotide-binding protein DprA/Smf involved in DNA uptake	K|L	K|L	PF02481.15	DNA recombination-mediator protein A
S340_10110	1	0.6064	0.6064	0.4277	0.466	0.6511	0.6702	0.6702	0.6702	0.3851	0.966	0.4277	0.6255	0.9702	0.9702	0	0	0.3234	0.8426	0.566	0	DNA protecting protein DprA	K04096	smf; DNA processing protein	DNA protecting protein DprA	COG0640|COG0758	DNA-binding transcriptional regulator, ArsR family|Predicted Rossmann fold nucleotide-binding protein DprA/Smf involved in DNA uptake	K|L	K|L	PF02481.15	DNA recombination-mediator protein A
S340_10120	1	0.6993	0.6993	0.7276	0.7674	0.7425	0.7409	0.7409	0.7409	0.7741	0.9917	0.3605	0.9734	0.9934	0.9934	0	0	0.0608	0.9136	0.6528	0	Mg chelatase subunit ChlI	K04096	smf; DNA processing protein	Mg chelatase subunit ChlI (chlI)	COG0606	Predicted ATPase with chaperone activity	O	O	PF01078.21	Magnesium chelatase, subunit ChlI
S340_10130	1	0.9862	0.9862	0.8276	0.8621	0.8	0.8207	0.8207	0.8207	0.6559	1	0.4807	0.9586	0.9655	0.9655	0	0	0	0.1938	0.6	0.6214	Mg chelatase	K07391	comM; magnesium chelatase family protein	Mg chelatase	COG0606	Predicted ATPase with chaperone activity	O	O	PF13541.6	Subunit ChlI of Mg-chelatase
S340_10140	1	1	0.9979	0.77	0.8508	0.7437	0.7511	0.7521	0.7521	0.8025	0.9968	0.4905	0.542	0.9916	0.9916	0.1003	0.1003	0.0413	0.3487	0.6208	0.1754	cardiolipin synthetase			cardiolipin synthetase	COG1502	Phosphatidylserine/phosphatidylglycerophosphate/cardiolipin synthase or related enzyme	I	I	PF13091.6	PLD-like domain
S340_10150	1	0.9958	0.9958	0.6833	0.7583	0.6958	0.6958	0.6958	0.6958	0.4012	1	0.2567	0.2954	0.9958	0.9958	0.3962	0.3962	0.4167	0.3546	0.3867	0.2921	hypothetical protein	K06131	clsA_B; cardiolipin synthase A/B [EC:2.7.8.-]	uncharacterized or unknown	COG0792	Predicted endonuclease distantly related to archaeal Holliday junction resolvase	L	L	PF02021.17	Uncharacterised protein family UPF0102
S340_10160	1	0.985	0.985	0.6341	0.7261	0.651	0.6585	0.6585	0.6585	0.803	1	0.2176	0.5235	0.9681	0.9906	0.2008	0.2008	0.4184	0.7955	0.7355	0	ribonuclease	K07460	yraN; putative endonuclease	ribonuclease	COG0164	Ribonuclease HII	L	L	PF01351.18	Ribonuclease HII
S340_10170	1	0.9965	0.9965	0.699	0.7664	0.692	0.7111	0.7111	0.7111	0.3235	0.9965	0.2699	0.9083	0.9775	0.9913	0.1652	0.1652	0.1526	0.9758	0.0713	0.2595	ribosomal biogenesis GTPase	K03470	rnhB; ribonuclease HII [EC:3.1.26.4]	ribosomal biogenesis GTPase	COG1161	Ribosome biogenesis GTPase A	J	J	PF01926.23	50S ribosome-binding GTPase
S340_10180	1	1	1	0.8621	0.8836	0.8664	0.875	0.875	0.875	0.9267	1	0.4914	1	1	1	0	0	0.2341	1	0	0	50S ribosomal protein L19	K14540	rbgA; ribosome biogenesis GTPase A	50S ribosomal protein L19 (rplS)	COG0335	Ribosomal protein L19	J	J	PF01245.20	Ribosomal protein L19
S340_10190	1	1	0.5771	0.7335	0.7577	0.7247	0.7269	0.7291	0.7291	0.9427	1	0.3524	0.8128	0.8722	0.9978	0.1696	0.1696	0.7489	0.6256	0.2247	0	tRNA (guanine-N1)-methyltransferase	K02884	RP-L19; large subunit ribosomal protein L19	tRNA (guanine-N1)-methyltransferase	COG0336	tRNA G37 N-methylase TrmD	J	J	PF01746.21	tRNA (Guanine-1)-methyltransferase
S340_10200	1	1	1	0.5881	0.7415	0.6847	0.6847	0.679	0.679	0.8693	0.9972	0.4347	0.733	1	0.9915	0	0	0.75	0.2199	0.3523	0.1509	16S rRNA-processing protein RimM	K00554	trmD; tRNA (guanine37-N1)-methyltransferase [EC:2.1.1.228]	16S rRNA-processing protein RimM (rimM)	COG0806	Ribosomal 30S subunit maturation factor RimM, required for 16S rRNA processing	J	J	PF01782.18	RimM N-terminal domain
S340_10210	1	0.9876	0.6957	0.9255	0.9379	0.9317	0.9317	0.9317	0.9317	0.9876	0.9876	0	0.3994	1	1	0.5143	0.5143	0	1	0.9814	0	30S ribosomal protein S16	K02860	rimM; 16S rRNA processing protein RimM	30S ribosomal protein S16	COG0228	Ribosomal protein S16	J	J	PF00886.19	Ribosomal protein S16
S340_10220	1	0.9954	0.9908	0.8329	0.8906	0.818	0.8249	0.8249	0.8249	0.9562	0.9597	0.144	0.3652	0.8329	0.9839	0.1889	0.1889	0.1717	0.7972	0.4689	0.1832	signal recognition particle protein	K02959	RP-S16; small subunit ribosomal protein S16	signal recognition particle protein (ffh)	COG0541	Signal recognition particle GTPase	U	U	PF00448.22	SRP54-type protein, GTPase domain
S340_10230	1	1	1	0.5799	0.758	0.6712	0.6667	0.6667	0.6667	0.5068	0.9909	0	0.4886	0.5753	0.5753	0	0	0	0.2763	0	0.3306	putative DNA-binding protein	K03106	SRP54; signal recognition particle subunit SRP54 [EC:3.6.5.4]	putative DNA-binding protein	COG2739	Predicted DNA-binding protein YlxM, UPF0122 family	K	K	PF04297.14	Putative helix-turn-helix protein, YlxM / p13 like
S340_10240	1	1	1	0.7997	0.8493	0.8219	0.8288	0.8253	0.8253	0.9298	1	0.286	0.8356	0.976	0.976	0.1318	0.1318	0.1622	0.8065	0.9366	0.2397	signal recognition particle-docking protein FtsY	K09787	uncharacterized protein	signal recognition particle-docking protein FtsY (ftsY)	COG0552	Signal recognition particle GTPase	U	U	PF00448.22	SRP54-type protein, GTPase domain
S340_10250	1	0.997	0.9293	0.5765	0.6951	0.5071	0.5041	0.5032	0.5037	0.7844	0.9987	0.3269	0.6602	0.9815	0.9828	0.0425	0.0425	0.1755	0.7068	0.2147	0.0509	chromosome segregation protein SMC	K03110	ftsY; fused signal recognition particle receptor	chromosome segregation protein SMC (smc)	COG1196	Chromosome segregation ATPase	D	D	PF02463.19	RecF/RecN/SMC N terminal domain
S340_10260	1	1	0.5978	0.6822	0.7689	0.6844	0.7	0.7	0.7	0.96	0.9911	0.7578	0.8711	0.9933	0.9933	0.2191	0.2191	0.32	0.8222	0.5533	0.1567	G-D-S-L family lipolytic protein	K03529	smc; chromosome segregation protein	G-D-S-L family lipolytic protein	COG2755	Lysophospholipase L1 or related esterase	E	E	PF13472.6	GDSL-like Lipase/Acylhydrolase family
S340_10270	1	1	1	0.8349	0.8825	0.7429	0.8032	0.8032	0.8032	1	1	0.9905	1	0.8444	0.8444	0.3092	0.3092	0.2384	0.9841	0.126	0.1711	Cell division protein SepF			Cell division protein SepF (sepF_1)	COG1799	FtsZ-interacting cell division protein YlmF	D	D	PF04472.12	Cell division protein SepF
S340_10280	1	1	0.7322	0.7288	0.7797	0.7322	0.7051	0.7051	0.7051	1	1	0.8475	0.9322	1	1	0.1136	0.1136	0.7763	0.4068	0.4068	0	ribosomal large subunit pseudouridine synthase D	K09772	sepF; cell division inhibitor SepF	ribosomal large subunit pseudouridine synthase D (rluD)	COG0564	Pseudouridylate synthase, 23S rRNA- or tRNA-specific	J	J	PF00849.22	RNA pseudouridylate synthase
S340_10290	1	1	1	0.782	0.8022	0.7663	0.7528	0.7506	0.7506	1	1	0.418	0.7798	0.5034	0.8135	0	0	0.7011	0.7034	0.5483	0.0935	putative cell-division initiation protein	K06180	rluD; 23S rRNA pseudouridine1911/1915/1917 synthase [EC:5.4.99.23]	putative cell-division initiation protein	COG3599	Cell division septum initiation DivIVA, interacts with FtsZ, MinD and other proteins	D	D	PF05103.13	DivIVA protein
S340_10300	1	0.998	0.998	0.5217	0.6299	0.5728	0.563	0.561	0.561	0.7776	0.9902	0.8386	0.9488	0.9665	0.9665	0	0	0.4724	0.6339	0.2677	0.2343	S4 domain-containing protein	K04074	divIVA; cell division initiation protein	S4 domain-containing protein	COG2302	RNA-binding protein YlmH, contains S4-like domain	R	R	PF17774.1	Putative RNA-binding domain in YlmH
S340_10310	1	1	1	0.8842	0.91	0.8682	0.865	0.865	0.865	0.9325	1	0.4502	0.7974	0.7267	0.7331	0.2215	0.2215	0.4759	0.7074	0.4051	0	Cell division protein SepF			Cell division protein SepF (sepF_2)	COG1799	FtsZ-interacting cell division protein YlmF	D	D	PF04472.12	Cell division protein SepF
S340_10320	1	1	1	0.604	0.6931	0.5683	0.5861	0.5861	0.5861	0.9782	0.998	0.6079	0.9465	1	1	0.202	0.202	0.5208	0.2376	0.5366	0.1594	cell division protein FtsQ	K09772	sepF; cell division inhibitor SepF	cell division protein FtsQ	COG1589	Cell division septal protein FtsQ	D	D	PF08478.10	POTRA domain, FtsQ-type
S340_10330	1	1	0.8861	0.8579	0.8968	0.8566	0.8673	0.8673	0.8673	0.3874	1	0.1716	0.6314	0.9973	0.9973	0.1255	0.1255	0.2091	0.5643	0.1162	0.0588	cell division protein FtsW	K03589	ftsQ; cell division protein FtsQ	cell division protein FtsW	COG0772	Bacterial cell division protein FtsW, lipid II flippase	D	D	PF01098.19	Cell cycle protein
S340_10340	1	0.9984	0.8618	0.7935	0.8341	0.7431	0.7675	0.7675	0.7675	0.7496	0.9854	0.6943	0.8033	0.9675	0.9935	0.2959	0.2959	0.1158	0.9285	0.6813	0.4537	phospho-N-acetylmuramoyl-pentapeptide- transferase	K03588	ftsW; cell division protein FtsW	phospho-N-acetylmuramoyl-pentapeptide- transferase (mraY)	COG0472	UDP-N-acetylmuramyl pentapeptide phosphotransferase/UDP-N-acetylglucosamine-1-phosphate transferase	M	M	PF00953.21	Glycosyl transferase family 4
S340_10350	1	0.9945	0.9945	0.6071	0.677	0.6293	0.6304	0.6304	0.6304	0.9456	0.9956	0.6004	0.8313	0.9967	0.9967	0.2952	0.2952	0.4728	0.5638	0.3319	0.0889	UDP-N-acetylmuramoyl-tripeptide--D-alanyl-D- alanine ligase	K01000	mraY; phospho-N-acetylmuramoyl-pentapeptide-transferase [EC:2.7.8.13]	UDP-N-acetylmuramoyl-tripeptide--D-alanyl-D- alanine ligase	COG0770	UDP-N-acetylmuramyl pentapeptide synthase	M	M	PF08245.12	Mur ligase middle domain
S340_10360	1	0.998	0.792	0.7105	0.7992	0.7472	0.7574	0.7564	0.7564	0.9929	0.998	0.1978	0.3496	0.9766	0.9766	0.1019	0.1019	0.1549	0.4302	0.5433	0	UDP-N-acetylmuramoyl-L-alanyl-D-glutamate--2, 6-diaminopimelate ligase	K01929	murF; UDP-N-acetylmuramoyl-tripeptide--D-alanyl-D-alanine ligase [EC:6.3.2.10]	UDP-N-acetylmuramoyl-L-alanyl-D-glutamate--2, 6-diaminopimelate ligase	COG0769	UDP-N-acetylmuramyl tripeptide synthase	M	M	PF08245.12	Mur ligase middle domain
S340_10370	1	1	1	0.8963	0.9376	0.876	0.8837	0.883	0.883	0.9019	0.9979	0.3721	0.911	0.9993	0.9993	0.0688	0.0688	0.1808	0.3308	0.6013	0.1549	stage V sporulation protein D	K01928	murE; UDP-N-acetylmuramoyl-L-alanyl-D-glutamate--2,6-diaminopimelate ligase [EC:6.3.2.13]	stage V sporulation protein D	COG0768|COG2815	Cell division protein FtsI/penicillin-binding protein 2|PASTA domain, binds beta-lactams	M|D	M|D	PF00905.22	Penicillin binding protein transpeptidase domain
S340_10380	1	1	1	0.6516	0.7073	0.6167	0.5993	0.5993	0.5958	1	1	0.247	0.2871	0.892	0.892	0	0	0.1045	0.4007	0.5401	0	putative cell division protein FtsL	K08384	spoVD; stage V sporulation protein D (sporulation-specific penicillin-binding protein)	putative cell division protein FtsL (ftsL)					PF04977.15	Septum formation initiator
S340_10390	1	0.9886	0.9886	0.6438	0.7075	0.6634	0.6699	0.6683	0.6683	0.3578	0.9036	0.6961	0.9886	0.9771	0.9771	0	0	0.0786	0.5833	0.1683	0.2761	S-adenosyl-methyltransferase			S-adenosyl-methyltransferase (mraW)	COG0275	16S rRNA C1402 N4-methylase RsmH	J	J	PF01795.19	MraW methylase family
S340_10400	1	0.9931	0.9931	0.5658	0.7344	0.6455	0.6455	0.649	0.649	0.7667	0.9931	0.4815	0.6178	0.9319	0.9781	0.2321	0.2321	0.2113	0.2402	0.4457	0.2206	peptidase	K03438	mraW; 16S rRNA (cytosine1402-N4)-methyltransferase [EC:2.1.1.199]	peptidase	COG0612	Predicted Zn-dependent peptidase	R	R	PF00675.20	Insulinase (Peptidase family M16)
S340_10410	1	0.9951	0.6663	0.6663	0.7374	0.6601	0.6577	0.6564	0.6564	0.7423	0.9939	0.3055	0.7509	0.5399	0.8368	0.1227	0.1227	0.2135	0.6344	0.2123	0.1325	peptidase			peptidase	COG0612	Predicted Zn-dependent peptidase	R	R	PF05193.21	Peptidase M16 inactive domain
S340_10420	0	0	0	0	0	0	0	0	0	0	0	0	0	0	0	0	0	0	0	0	0	tRNA-SeC(tca)
S340_10430	1	0.9983	0.645	0.4405	0.8469	0.763	0.7571	0.7562	0.7545	0.734	0.9957	0.1805	0.5047	0.9743	0.9889	0.084	0.084	0.1865	0.5261	0.2036	0.3858	ABC transporter ATP-binding protein			ABC transporter ATP-binding protein	COG1132	ABC-type multidrug transport system, ATPase and permease component	V	V	PF00664.23	ABC transporter transmembrane region
S340_10440	1	0.9973	0.9973	0.4051	0.8257	0.7245	0.7445	0.7445	0.7445	0.9316	0.99	0.1259	0.9425	0.9836	0.9863	0.1095	0.1095	0.1569	0.7391	0.2381	0.1004	ABC transporter	K06147	ABCB-BAC; ATP-binding cassette, subfamily B, bacterial	ABC transporter	COG1132	ABC-type multidrug transport system, ATPase and permease component	V	V	PF00664.23	ABC transporter transmembrane region
S340_10450	1	0.9914	0.9914	0	0.8729	0.8342	0.8265	0.8308	0.8308	0.6959	0.9751	0.543	0.7964	0.9734	0.9734	0.1607	0.1607	0.2852	0.4192	0.8273	0.1435	hydrogenase	K06147	ABCB-BAC; ATP-binding cassette, subfamily B, bacterial	hydrogenase	COG3383|COG4624	Predicted molibdopterin-dependent oxidoreductase YjgC|Iron only hydrogenase large subunit, C-terminal domain	C|R	C|R	PF02906.14	Iron only hydrogenase large subunit, C-terminal domain
S340_10460	1	0.9957	0.7959	0	0	0	0	0	0	0.8061	0.9899	0.2287	0.9566	0.9682	0.9899	0.1462	0.1462	0.3632	0.7641	0.8365	0.178	hypothetical protein	K18332	hndD; NADP-reducing hydrogenase subunit HndD [EC:1.12.1.3]	uncharacterized or unknown	COG0846	NAD-dependent protein deacetylase, SIR2 family	O	O
S340_10470	1	0.9737	0.8202	0	0	0	0	0	0	0.9211	0.9627	0.6996	0.8684	0.9605	0.9605	0	0	0.3333	0.2193	0.6053	0.3838	putative phosphatase			putative phosphatase	COG2110	O-acetyl-ADP-ribose deacetylase (regulator of RNase III), contains Macro domain	J	J	PF01661.21	Macro domain
S340_10480	1	0.995	0.995	0.076	0.7081	0.6683	0.6832	0.6832	0.6832	0.5043	1	0.2484	0.2634	0.995	0.995	0.0383	0.0383	0.195	0.5429	0.5826	0.2062	GTP-binding protein			GTP-binding protein	COG0486	tRNA U34 5-carboxymethylaminomethyl modifying GTPase MnmE/TrmE	J	J	PF18133.1	Hydrogen maturase F tetramerization domain
S340_10490	1	0.9974	0.6732	0.0503	0.8745	0.8458	0.8549	0.8536	0.8536	0.9333	1	0.3791	0.7935	0.9961	0.9961	0.1012	0.1012	0.2431	0.5961	0.5935	0.2353	biotin synthase			biotin synthase	COG0502	Biotin synthase or related enzyme	H	H	PF04055.21	Radical SAM superfamily
S340_10500	1	1	1	0.0764	0.0788	0.8784	0.8581	0.8581	0.8581	0.768	0.9887	0.3086	0.8559	0.9189	0.9887	0	0	0	0.1856	0.8243	0.1491	manganese-containing catalase	K01012	bioB; biotin synthase [EC:2.8.1.6]	manganese-containing catalase	COG3546	Mn-containing catalase (includes spore coat protein CotJC)	P	P	PF05067.12	Manganese containing catalase
S340_10510	1	1	1	0.099	0.4349	0.4508	0.4571	0.4571	0.4571	0.527	1	0.7778	0.9968	0.9175	0.9937	0.3105	0.3105	0.6063	0	0.6825	0	heme iron utilization protein	K07217	Mn-containing catalase	heme iron utilization protein	COG0748	Putative heme iron utilization protein	P	P	PF01243.20	Pyridoxamine 5'-phosphate oxidase
S340_10520	1	0.9904	0.9904	0.4	0.5	0.5115	0.5192	0.5154	0.5154	0.8885	0.9365	0.1769	0.2865	0.9923	0.9923	0.0777	0.0777	0.1763	0.3192	0.5538	0.3481	ABC transporter ATP-binding protein	K07226	hugZ; heme iron utilization protein	ABC transporter ATP-binding protein	COG1120	ABC-type cobalamin/Fe3+-siderophores transport system, ATPase component	H|P	H|P	PF00005.27	ABC transporter
S340_10530	1	0.9921	0.9921	0.3317	0.3778	0.6222	0.6317	0.6349	0.6349	0.8206	0.9857	0.6254	0.8397	0.9079	0.9079	0.4397	0.4397	0.1387	0.4492	0.9016	0.1825	iron compound ABC transporter permease	K02013	ABC.FEV.A; iron complex transport system ATP-binding protein [EC:7.2.2.-]	iron compound ABC transporter permease	COG0609	ABC-type Fe3+-siderophore transport system, permease component	P	P	PF01032.18	FecCD transport family
S340_10540	1	0.9621	0.9569	0.1328	0.431	0.3966	0.4017	0.3983	0.3983	0.8121	0.9724	0.3603	0.6121	0.9621	0.9845	0.2862	0.2862	0.1621	0.9431	0.1453	0	iron ABC transporter substrate-binding protein	K02015	ABC.FEV.P; iron complex transport system permease protein	iron ABC transporter substrate-binding protein	COG0614	ABC-type Fe3+-hydroxamate transport system, periplasmic component	P	P	PF01497.18	Periplasmic binding protein
S340_10550	1	0.988	0.988	0	0.1613	0.1505	0.1443	0.1443	0.1443	0.7856	0.992	0.986	0.988	0.992	0.992	0	0	0.1792	0.7776	0	0	AraC family transcriptional regulator	K02016	ABC.FEV.S; iron complex transport system substrate-binding protein	AraC family transcriptional regulator	COG2207	AraC-type DNA-binding domain and AraC-containing proteins	K	K	PF12833.7	Helix-turn-helix domain
S340_10560	1	1	1	0.2757	0.3875	0.2729	0.2431	0.2431	0.2431	0.9792	1	0	1	0.3528	0.6944	0.4278	0.4278	0.6389	0.5806	0	0	hypothetical protein			uncharacterized or unknown
S340_10570	1	0.9943	0.9943	0	0.7099	0.6107	0.626	0.6336	0.6336	0.9466	1	0.3702	0.7767	1	1	0.1706	0.1706	0.1966	0.3702	0.8321	0.1212	copper homeostasis protein			copper homeostasis protein	COG3142	Copper homeostasis protein CutC	P	P	PF03932.14	CutC family
S340_10580	1	1	1	0.6678	0.8077	0.7028	0.7028	0.7028	0.7028	0.7727	0.993	0.9161	0.9476	0.9545	1	0	0	0.6538	0.451	0.6189	0	globin domain containing protein	K06201	cutC; copper homeostasis protein	globin domain containing protein	COG1017	Hemoglobin-like flavoprotein	C	C	PF00042.22	Globin
S340_10590	1	0.9874	0.9874	0.5844	0.8358	0.6211	0.8175	0.8175	0.8175	0.6062	0.992	0.3559	0.9208	0.9403	0.9908	0.1734	0.1734	0.0774	0.5614	0.7646	0.4696	sodium:dicarboxylate symporter family protein	K05916	hmp; nitric oxide dioxygenase [EC:1.14.12.17]	sodium:dicarboxylate symporter family protein	COG1823	L-cystine uptake protein TcyP, sodium:dicarboxylate symporter family	E	E	PF00375.18	Sodium:dicarboxylate symporter family
S340_10600	1	1	1	0.9119	0.9549	0.9303	0.9365	0.9365	0.9365	0.959	0.9713	0.834	0.9652	0.7623	0.9057	0.0717	0.0717	0.5656	0.2889	0.3607	0.0797	sporulation sigma factor SigF	K06956	uncharacterized protein	sporulation sigma factor SigF (sigF)	COG1191	DNA-directed RNA polymerase specialized sigma subunit	K	K	PF04542.14	Sigma-70 region 2
S340_10610	1	1	1	0.8137	0.9085	0.8203	0.7941	0.7941	0.7941	0.634	1	0.6765	0.9216	1	1	0	0	0.5163	0.9477	1	0.1046	anti-sigma F factor	K03091	sigH; RNA polymerase sporulation-specific sigma factor	anti-sigma F factor (spoIIAB)	COG2172	Anti-sigma regulatory factor (Ser/Thr protein kinase)	T	T	PF13581.6	Histidine kinase-like ATPase domain
S340_10620	1	0.9864	0.9864	0.8227	0.9	0.9	0.9045	0.9045	0.9045	0.9409	1	0.3832	0.9864	0.9864	0.9864	0	0	0.4341	0.5227	0.5045	0.1959	anti-sigma factor antagonist	K06379	spoIIAB; stage II sporulation protein AB (anti-sigma F factor) [EC:2.7.11.1]	anti-sigma factor antagonist	COG1366	Anti-anti-sigma regulatory factor (antagonist of anti-sigma factor)	T	T	PF01740.21	STAS domain
S340_10630	1	0.9908	0.9908	0.3204	0.4302	0.3593	0.3524	0.3524	0.3524	0.4394	0.9954	0.8947	0.9405	0.8741	0.8741	0	0	0.1842	0.3318	0.7437	0	putative macrolide export ATP-binding/permease MacB	K06378	spoIIAA; stage II sporulation protein AA (anti-sigma F factor antagonist)	putative macrolide export ATP-binding/permease MacB (MacB)
S340_10640	1	1	1	0	0.8797	0.8459	0.8308	0.8308	0.8308	0.9624	1	0.5902	0.7556	1	1	0.3549	0.3549	0	0.891	0.2361	0.2489	hypothetical protein			uncharacterized or unknown
S340_10650	1	0.9963	0.5453	0.141	0.8466	0.8207	0.8336	0.8336	0.5619	0.9908	0.9982	0.5749	0.9723	0.9353	0.9353	0.1795	0.1795	0.5564	0.6636	0.3475	0.586	sporulation transcription factor Spo0A			sporulation transcription factor Spo0A	COG0745	DNA-binding response regulator, OmpR family, contains REC and winged-helix (wHTH) domain	K|T	K|T	PF08769.11	Sporulation initiation factor Spo0A C terminal
S340_10660	1	0.9935	0.7394	0.7987	0.8929	0.8323	0.849	0.849	0.849	0.9148	0.9845	0.4103	0.9342	0.9987	0.9987	0.2671	0.2671	0.2852	0.551	0.7058	0.1961	stage IV sporulation protein B	K07699	spo0A; two-component system, response regulator, stage 0 sporulation protein A	stage IV sporulation protein B (spoIVB)	COG0750	Membrane-associated protease RseP, regulator of RpoE activity	K|O	K|O	PF05580.12	SpoIVB peptidase S55
S340_10670	1	0.9945	0.9945	0.714	0.7712	0.6919	0.7002	0.6974	0.6983	0.9207	0.9871	0.4843	0.8506	0.9742	0.9935	0.0917	0.0917	0.2537	0.5083	0.1928	0.2463	DNA repair protein RecN	K06399	spoIVB; stage IV sporulation protein B [EC:3.4.21.116]	DNA repair protein RecN (recN)	COG0497	DNA repair ATPase RecN	L	L	PF02463.19	RecF/RecN/SMC N terminal domain
S340_10680	1	1	1	0.7621	0.8759	0.8448	0.8414	0.8414	0.8414	0.6724	1	0.2697	0.9828	0.9793	1	0	0	0	0.7862	0.5207	0.2059	arginine repressor	K03631	recN; DNA repair protein RecN (Recombination protein N)	arginine repressor	COG1438	Arginine repressor	K	K	PF01316.21	Arginine repressor, DNA binding domain
S340_10690	1	1	1	0.7336	0.7938	0.6515	0.6551	0.6551	0.6551	0.7737	0.9124	0.2536	0.9434	0.9945	1	0.1715	0.1715	0.4945	0.9854	0.6861	0	inorganic polyphosphate/ATP-NAD kinase	K03402	argR; transcriptional regulator of arginine metabolism	inorganic polyphosphate/ATP-NAD kinase	COG0061	NAD kinase	F	F	PF01513.21	ATP-NAD kinase
S340_10700	1	0.9963	0.3587	0.6914	0.7379	0.658	0.6654	0.6654	0.6654	0.6914	0.9981	0.1604	0.5149	0.8848	0.9981	0.184	0.184	0.8104	0.7751	0.5167	0.1617	hemolysin A	K00858	ppnK; NAD+ kinase [EC:2.7.1.23]	hemolysin A	COG1189	Predicted rRNA methylase YqxC, contains S4 and FtsJ domains	J	J	PF01728.19	FtsJ-like methyltransferase
S340_10710	1	0.9965	0.9965	0.7907	0.8547	0.7872	0.7872	0.7872	0.7872	0.9048	0.9965	0.2543	0.5692	1	1	0.173	0.173	0.3685	0.7145	0.1673	0	geranyltranstransferase	K06442	tlyA; 23S rRNA (cytidine1920-2'-O)/16S rRNA (cytidine1409-2'-O)-methyltransferase [EC:2.1.1.226 2.1.1.227]	geranyltranstransferase	COG0142	Geranylgeranyl pyrophosphate synthase	H	H	PF00348.17	Polyprenyl synthetase
S340_10720	1	1	0.969	0.7984	0.876	0.8295	0.8682	0.8682	0.8682	1	1	0.2062	0	0.9922	0.9922	0	0	0.8217	0	0	0	exodeoxyribonuclease VII, small subunit	K13789	GGPS; geranylgeranyl diphosphate synthase, type II [EC:2.5.1.1 2.5.1.10 2.5.1.29]	exodeoxyribonuclease VII, small subunit	COG1722	Exonuclease VII small subunit	L	L	PF02609.16	Exonuclease VII small subunit
S340_10730	1	0.9888	0.487	0.6547	0.7317	0.6422	0.6323	0.6273	0.6273	0.8	0.995	0.287	0.959	0.8124	0.8124	0.2522	0.2522	0.6099	0.6435	0.523	0.1727	exodeoxyribonuclease VII large subunit	K03602	xseB; exodeoxyribonuclease VII small subunit [EC:3.1.11.6]	exodeoxyribonuclease VII large subunit (xseA)	COG1570	Exonuclease VII, large subunit	L	L	PF02601.15	Exonuclease VII, large subunit
S340_10740	1	1	1	0.5841	0.6349	0.5048	0.5333	0.5333	0.5333	0.5841	0.9937	0.1737	0.8127	1	1	0	0	0.1038	0.3168	0	0	transcription antitermination factor NusB	K03601	xseA; exodeoxyribonuclease VII large subunit [EC:3.1.11.6]	transcription antitermination factor NusB	COG0781	Transcription termination factor NusB	K	K	PF01029.18	NusB family
S340_10750	1	0.9884	0.9884	0.1538	0.4543	0.1555	0.1647	0.1671	0.1671	0.9538	1	0.7283	1	1	1	0.5277	0.5277	0.5301	0.8324	0.2162	0	hypothetical protein	K03625	nusB; transcription antitermination protein NusB	uncharacterized or unknown
S340_10760	1	1	0.8959	0.0803	0.7616	0	0.0811	0.0811	0.0811	0.9808	1	0.8	0.9671	0.8986	0.9507	0	0	0.2058	0.6137	0.4712	0.5699	Putative AgrB-like protein			Putative AgrB-like protein	COG4512	Accessory gene regulator protein AgrB	K|T	K|T	PF04647.15	Accessory gene regulator B
S340_10770	1	1	1	0	0.7106	0	0	0	0	1	1	0.6144	0.6144	0.9904	0.9904	0	0	1	1	0	0	cyclic lactone autoinducer peptide	K07813	agrB; accessory gene regulator B	cyclic lactone autoinducer peptide
S340_10780	1	0.9974	0.702	0.0505	0.4238	0.0673	0.0566	0.0566	0.0566	0.755	0.9483	0.6146	0.6384	0.7629	0.996	0	0	0.2503	0.9232	0.0449	0.1483	hypothetical protein	K07800	agrD; AgrD protein	uncharacterized or unknown	COG3290	Sensor histidine kinase regulating citrate/malate metabolism	T	T	PF14501.6	GHKL domain
S340_10790	1	0.9758	0.9758	0.3669	0.3762	0.3277	0.3184	0.3184	0.3184	0.9404	0.9963	0.2272	0.797	0.9702	0.9702	0	0	0.1557	0.257	0.6667	0.2421	2,5-didehydrogluconate reductase			2,5-didehydrogluconate reductase	COG0656	Aldo/keto reductase, related to diketogulonate reductase	Q	Q	PF00248.21	Aldo/keto reductase family
S340_10800	1	1	1	0.0455	0.0495	0.0917	0.0567	0.0567	0.0567	0.8379	1	0.2909	0.8818	0.7712	0.8727	0.1576	0.1576	0.3212	0.6273	0.7803	0.1044	oxidoreductase domain-containing protein			oxidoreductase domain-containing protein	COG0673	Predicted dehydrogenase	R	R	PF01408.22	Oxidoreductase family, NAD-binding Rossmann fold
S340_10810	1	0.9981	0.9981	0.058	0.0667	0.5235	0.5235	0.5235	0.5198	0.9944	1	0.6328	0.9397	1	1	0	0	0.3145	0.6478	0.5857	0.1552	putative membrane protein			putative membrane protein	COG3503	Uncharacterized membrane protein	S	S	PF07786.12	Protein of unknown function (DUF1624)
S340_10820	1	1	0.5837	0.1387	0.5373	0.0796	0.5696	0.1349	0.1349	0.6174	1	0.6076	0.7989	0.9873	1	0.0444	0.0444	0.2208	0.8453	0.398	0.27	integrase			integrase	COG0582	Integrase	L|X	L|X	PF00589.22	Phage integrase family
S340_10830	1	1	1	0.5184	0.7526	0.6263	0.6316	0.6316	0.6316	1	1	0.3289	0.8132	1	1	0	0	0.3026	1	0.5632	0	Formate/nitrite family of transporters			Formate/nitrite family of transporters	COG2116	Formate/nitrite transporter FocA, FNT family	P	P	PF01226.17	Formate/nitrite transporter
S340_10840	1	1	1	0.3646	0.4188	0.3199	0.3227	0.3227	0.3227	0.5812	1	0.639	0.7834	0.9964	0.9964	0.1516	0.1516	0.2502	0.4079	0.6462	0.1361	hypothetical protein	K21993	fdhC; formate transporter	uncharacterized or unknown
S340_10850	1	1	1	0.5264	0.601	0.5529	0.5457	0.5457	0.5457	0.988	1	0.2885	0.8774	0.3966	1	0	0	0.5745	0.524	0.2885	0	thiamine pyrophosphokinase			thiamine pyrophosphokinase (thi80)	COG1564	Thiamine pyrophosphokinase	H	H	PF04263.16	Thiamin pyrophosphokinase, catalytic domain
S340_10860	1	1	1	0.6578	0.7195	0.6511	0.6544	0.6544	0.6544	0.9482	0.9933	0.409	0.8564	0.9967	0.9967	0	0	0.1279	0.7479	0.207	0	putative GTPase	K00949	thiN; thiamine pyrophosphokinase [EC:2.7.6.2]	putative GTPase	COG1162	Putative ribosome biogenesis GTPase RsgA	J	J	PF03193.16	RsgA GTPase
S340_10870	1	0.9941	0.9941	0.6081	0.6892	0.6106	0.6149	0.6115	0.6115	0.6503	0.9958	0.4223	0.8328	0.989	0.989	0	0	0.5878	0.2948	0.4645	0.1385	serine/threonine protein kinase	K06949	rsgA; ribosome biogenesis GTPase / thiamine phosphate phosphatase [EC:3.6.1.- 3.1.3.100]	serine/threonine protein kinase	COG0515|COG2815	Serine/threonine protein kinase|PASTA domain, binds beta-lactams	M|T	M|T	PF00069.25	Protein kinase domain
S340_10880	1	1	1	0.7108	0.8273	0.7249	0.7329	0.7329	0.7329	0.4859	1	0.3916	0.6165	0.99	0.99	0.198	0.198	0.4759	0.9157	0.8032	0	protein phosphatase 2C family protein	K12132	prkC; eukaryotic-like serine/threonine-protein kinase [EC:2.7.11.1]	protein phosphatase 2C family protein	COG0631	Serine/threonine protein phosphatase PrpC	T	T	PF13672.6	Protein phosphatase 2C
S340_10890	1	0.997	0.6884	0.7077	0.7656	0.7359	0.7463	0.7493	0.7493	0.7923	0.9629	0.7478	0.8501	0.9955	0.9955	0.1973	0.1973	0.3145	0.5861	0.6172	0	radical SAM protein	K20074	prpC; PPM family protein phosphatase [EC:3.1.3.16]	radical SAM protein	COG0820	Adenine C2-methylase RlmN of 23S rRNA A2503 and tRNA A37	J	J	PF04055.21	Radical SAM superfamily
S340_10900	1	0.9942	0.9942	0.0409	0.5676	0.6197	0.6173	0.6139	0.6139	0.9422	0.9965	0.4751	0.9896	0.8301	0.837	0.114	0.114	0	0.4185	0.6786	0.141	ribosomal RNA small subunit methyltransferase B	K06941	rlmN; 23S rRNA (adenine2503-C2)-methyltransferase [EC:2.1.1.192]	ribosomal RNA small subunit methyltransferase B (sun)	COG0144|COG0781	16S rRNA C967 or C1407 C5-methylase, RsmB/RsmF family|Transcription termination factor NusB	J|K	J|K	PF01189.17	16S rRNA methyltransferase RsmB/F
S340_10910	1	1	1	0.7448	0.8207	0.7471	0.731	0.731	0.731	0.6782	0.9977	0.6529	0.9862	1	1	0	0	0.2285	0.4805	0.5747	0.2414	putative zinc-dependent metalloprotease	K03500	rsmB; 16S rRNA (cytosine967-C5)-methyltransferase [EC:2.1.1.176]	putative zinc-dependent metalloprotease	COG2738	Zn-dependent membrane protease YugP	O	O	PF04298.12	Putative neutral zinc metallopeptidase
S340_10920	1	0.9968	0.8101	0.6392	0.7658	0.6677	0.6756	0.6756	0.6756	0.8149	0.9984	0.682	0.9889	0.9968	0.9968	0.2563	0.2563	0.4383	0.8987	0.9652	0.1646	methionyl-tRNA formyltransferase	K06973	uncharacterized protein	methionyl-tRNA formyltransferase	COG0223	Methionyl-tRNA formyltransferase	J	J	PF00551.19	Formyl transferase
S340_10930	1	1	0.6611	0.7987	0.8658	0.8255	0.8322	0.8322	0.8322	0.8356	1	0.6342	0.6611	1	1	0	0	0.3691	0.8188	0.1164	0	peptide deformylase	K00604	MTFMT; methionyl-tRNA formyltransferase [EC:2.1.2.9]	peptide deformylase	COG0242	Peptide deformylase	J	J	PF01327.21	Polypeptide deformylase
S340_10940	1	0.9967	0.8944	0.6952	0.7747	0.6618	0.6805	0.6805	0.6805	0.7406	0.9906	0.1745	0.7614	0.8757	0.9184	0.0667	0.0667	0.1237	0.4906	0.4833	0.0668	primosome assembly protein PriA	K01462	PDF; peptide deformylase [EC:3.5.1.88]	primosome assembly protein PriA	COG1198	Primosomal protein N' (replication factor Y) - superfamily II helicase	L	L	PF00270.29	DEAD/DEAH box helicase
S340_10950	1	1	1	0.766	0.8582	0.773	0.7305	0.7305	0.7305	1	1	0.617	0.8085	0.9504	0.9929	0	0	1	0.4206	0	0	DNA-directed RNA polymerase subunit omega	K04066	priA; primosomal protein N' (replication factor Y) (superfamily II helicase) [EC:3.6.4.-]	DNA-directed RNA polymerase subunit omega (rpoZ)	COG1758	DNA-directed RNA polymerase, subunit K/omega	K	K
S340_10960	1	1	1	0.7646	0.8641	0.7621	0.7379	0.7427	0.7427	0.9442	1	0.3544	0.9951	1	1	0.1803	0.1803	0.2308	0.9636	0.5073	0.0728	guanylate kinase	K03060	rpoZ; DNA-directed RNA polymerase subunit omega [EC:2.7.7.6]	guanylate kinase (gpk)	COG0194	Guanylate kinase	F	F	PF00625.21	Guanylate kinase
S340_10970	1	1	0.6816	0.905	0.8994	0.8994	0.905	0.905	0.905	0.6816	1	0	0.3229	0.8827	0.8827	0	0	0	0.452	0.4	0.7598	hypothetical protein	K00942	E2.7.4.8; guanylate kinase [EC:2.7.4.8]	uncharacterized or unknown	COG2052	Regulator of extracellular matrix RemA, YlzA/DUF370 family	M	M	PF04025.12	Domain of unknown function (DUF370)
S340_10980	1	0.9794	0	0.4243	0.5118	0.4439	0.4439	0.4439	0.4439	0.9794	1	0.9794	0.9794	0.9794	0.9794	0	0	0	1	0.8404	0	hypothetical protein	K09777	uncharacterized protein	uncharacterized or unknown
S340_10990	1	0.9934	0.9934	0.6898	0.6898	0.6799	0.6799	0.6799	0.6799	0.8845	0.9901	0.9439	0.9934	0.6799	0.6799	0	0	0.3294	0.5446	0.396	0.5083	ribose 5-phosphate isomerase B			ribose 5-phosphate isomerase B (rpiB)	COG0698	Ribose 5-phosphate isomerase RpiB	G	G	PF02502.18	Ribose/Galactose Isomerase
S340_11000	1	1	1	0.6941	0.895	0.79	0.8082	0.8082	0.8082	0.758	1	0.2393	0.9132	1	1	0	0	0.5799	0.4132	0.8584	0.8174	hypothetical protein	K01808	rpiB; ribose 5-phosphate isomerase B [EC:5.3.1.6]	uncharacterized or unknown
S340_11010	1	1	1	0.7111	0.8333	0.6889	0.7185	0.7185	0.7185	0.9889	1	0.1526	1	0.6889	0.9741	0.3681	0.3681	0.7704	0.6481	1	0.3352	sporulation protein YtfJ			sporulation protein YtfJ (ytfJ)	COG3874	Uncharacterized spore protein YtfJ	S	S	PF09579.10	Sporulation protein YtfJ (Spore_YtfJ)
S340_11020	1	0.9817	0.9817	0.4791	0.6178	0.4503	0.4607	0.4634	0.4607	0.4476	0.9869	0.6073	0.7932	0.9555	0.9869	0	0	0.2984	0.5393	0.6702	0.1683	hypothetical protein			uncharacterized or unknown					PF11167.8	Protein of unknown function (DUF2953)
S340_11030	1	0.9917	0.9917	0.7552	0.7898	0.74	0.7524	0.7524	0.7524	0.8174	0.9945	0.3264	0.8188	0.7759	0.8022	0.057	0.057	0.1438	0.1978	0.5629	0.148	D-alanyl-D-alanine carboxypeptidase			D-alanyl-D-alanine carboxypeptidase (dac)	COG1686	D-alanyl-D-alanine carboxypeptidase	M	M	PF00768.20	D-alanyl-D-alanine carboxypeptidase
S340_11040	1	1	1	0.5366	0.6897	0.3297	0.3717	0.3717	0.3717	0.9724	1	1	1	1	1	0	0	1	0.6269	0.8345	0.2469	hypothetical protein	K07258	dacC; serine-type D-Ala-D-Ala carboxypeptidase (penicillin-binding protein 5/6) [EC:3.4.16.4]	uncharacterized or unknown
S340_11050	1	1	0.539	0.806	0.7806	0.7599	0.7599	0.7568	0.7599	0.6502	1	0.2989	0.3593	0.9968	0.9968	0.4452	0.4452	0	0.4499	0.7695	0.5008	flagellar hook protein FlgE			flagellar hook protein FlgE (flgG_3)	COG4786	Flagellar basal body rod protein FlgG	N	N	PF06429.13	Flagellar basal body rod FlgEFG protein C-terminal
S340_11060	1	1	1	0.6727	0.8	0.7	0.6818	0.6818	0.6818	1	1	0.5	1	0.9909	0.9909	0	0	0.4323	0.4864	0	0.1345	hypothetical protein	K02390	flgE; flagellar hook protein FlgE	uncharacterized or unknown
S340_11070	1	0.9903	0.7262	0.6775	0.7482	0.6411	0.6437	0.645	0.6424	0.7041	0.9922	0.2635	0.4828	0.8527	0.8527	0.061	0.061	0.1875	0.6132	0.2719	0.1882	flagellar hook-associated protein			flagellar hook-associated protein (fliD)	COG1345|COG1345	Flagellar capping protein FliD|Flagellar capping protein FliD	N	N	PF07195.12	Flagellar hook-associated protein 2 C-terminus
S340_11080	1	1	0.7352	0.8261	0.9051	0.8656	0.8696	0.8696	0.8696	0.9565	1	0.4506	0.5178	0.9289	0.9289	0	0	0.1842	0.585	0	0	flagellar protein FliS	K02407	fliD; flagellar hook-associated protein 2	flagellar protein FliS (fliS)	COG1516	Flagellin-specific chaperone FliS	U|N	U|N	PF02561.14	Flagellar protein FliS
S340_11090	1	1	1	0.7793	0.8966	0.7724	0.7586	0.7586	0.7586	1	1	0.4331	0.4834	0.9172	0.9931	0	0	0	0.7241	0.5338	0	carbon storage regulator	K02422	fliS; flagellar protein FliS	carbon storage regulator (csrA)	COG1551	sRNA-binding carbon storage regulator CsrA	T	T	PF02599.16	Global regulator protein family
S340_11100	1	1	1	0.8415	0.8642	0.8189	0.7962	0.7962	0.7962	0.6868	0.9925	0.6226	0.8	0.9849	0.9849	0	0	0	0.8113	1	0.434	flagellar assembly protein FliW	K03563	csrA; carbon storage regulator	flagellar assembly protein FliW	COG1699	Flagellar assembly factor FliW	N	N	PF02623.15	FliW protein
S340_11110	1	0.9968	0.9968	0.8222	0.6762	0.8127	0.8032	0.8032	0.8032	0.9032	1	0.3587	0.881	0.973	1	0.0825	0.0825	0.1314	0.681	0.0654	0.3317	flagellar hook-associated protein	K13626	fliW; flagellar assembly factor FliW	flagellar hook-associated protein	COG1344	Flagellin and related hook-associated protein FlgL	N	N	PF00669.20	Bacterial flagellin N-terminal helical region
S340_11120	1	0.9974	0.9974	0.7556	0.8282	0.7055	0.7047	0.7047	0.7047	0.6442	0.975	0.3057	0.8929	0.8083	0.987	0.0765	0.0765	0.5268	0.4845	0.2193	0.1537	flagellar hook-associated protein	K02397	flgL; flagellar hook-associated protein 3 FlgL	flagellar hook-associated protein	COG1256|COG4786	Flagellar hook-associated protein FlgK|Flagellar basal body rod protein FlgG	N	N	PF06429.13	Flagellar basal body rod FlgEFG protein C-terminal
S340_11130	1	1	1	0.6082	0.694	0.653	0.6418	0.6418	0.6418	0.9478	1	0.4664	0.7313	1	1	0.1306	0.1306	0	0	0.5597	0	flgN family protein	K02396	flgK; flagellar hook-associated protein 1 FlgK	flgN family protein (flgN)					PF05130.12	FlgN protein
S340_11140	1	0.9986	0.7832	0.7355	0.8512	0.7341	0.7413	0.7413	0.7327	0.8483	0.9986	0.6199	0.7066	0.9566	1	0	0	0.591	0.5824	0.4176	0.2572	flagellar motor switch phosphatase FliY			flagellar motor switch phosphatase FliY (fliY)	COG1776|COG1886	Chemotaxis protein CheY-P-specific phosphatase CheC|Flagellar motor switch/type III secretory pathway protein FliN	T|U|N	T|U|N	PF04509.12	CheC-like family
S340_11150	1	1	0.8894	0.808	0.8618	0.8065	0.8049	0.8049	0.8049	0.8187	0.9954	0.3057	0.5914	0.9939	0.9939	0.0734	0.0734	0.1249	0.2888	0.6713	0	flagellar switch protein FliM	K02417	fliNY; flagellar motor switch protein FliN/FliY	flagellar switch protein FliM (fliM)	COG1868	Flagellar motor switch protein FliM	N	N	PF02154.15	Flagellar motor switch protein FliM
S340_11160	1	0.9925	0.8352	0.7528	0.8127	0.7266	0.7453	0.7453	0.7453	0.9963	0.9963	0.4569	0.6704	1	1	0.3577	0.3577	0	0.633	0.7678	0.4569	chemotaxis protein CheW	K02416	fliM; flagellar motor switch protein FliM	chemotaxis protein CheW	COG0835	Chemotaxis signal transduction protein	T|N	T|N	PF01584.19	CheW-like domain
S340_11170	1	1	1	0.9657	0.97	0.97	0.97	0.97	0.97	0.6481	0.9957	0.2197	0.8584	1	1	0.5021	0.5021	0.3043	0.6009	0.8584	0.8498	chemotaxis protein CheY	K03408	cheW; purine-binding chemotaxis protein CheW	chemotaxis protein CheY (cheY)	COG2201	Chemotaxis response regulator CheB, contains REC and protein-glutamate methylesterase domains	T|N	T|N	PF00072.24	Response regulator receiver domain
S340_11180	1	1	1	0.7408	0.8325	0.7513	0.7827	0.7853	0.7853	0.8927	1	0.1432	0.8979	1	1	0	0	0.1524	0.5366	0.8639	0.2801	chemotaxis protein CheC	K03413	cheY; two-component system, chemotaxis family, chemotaxis protein CheY	chemotaxis protein CheC (cheC)	COG1776	Chemotaxis protein CheY-P-specific phosphatase CheC	T	T	PF04509.12	CheC-like family
S340_11190	1	0.997	0.997	0.7959	0.8506	0.7966	0.801	0.8003	0.7988	0.9268	0.9956	0.1065	0.1967	0.9726	0.9822	0.0814	0.0814	0.2034	0.716	0.3543	0.145	chemotaxis protein CheA	K03410	cheC; chemotaxis protein CheC	chemotaxis protein CheA (cheA)	COG0643|COG2198	Chemotaxis protein histidine kinase CheA|HPt (histidine-containing phosphotransfer) domain	T|N	T|N	PF01584.19	CheW-like domain
S340_11200	1	0.9981	0.9981	0.684	0.7977	0.6551	0.632	0.6339	0.6339	0.501	0.9981	0.6185	0.948	0.9942	1	0	0	0.1514	0.1418	0.7457	0.2563	chemotaxis protein CheR	K03407	cheA; two-component system, chemotaxis family, sensor kinase CheA [EC:2.7.13.3]	chemotaxis protein CheR (cheR)	COG1352	Methylase of chemotaxis methyl-accepting proteins	T|N	T|N	PF01739.18	CheR methyltransferase, SAM binding domain
S340_11210	1	0.9955	0.9955	0.6156	0.7282	0.5495	0.5495	0.5511	0.5495	0.8739	0.9985	0.2087	0.8423	0.7357	0.7943	0.1502	0.1502	0.2658	0.5871	0.4985	0.0971	protein-glutamate methylesterase CheB	K00575	cheR; chemotaxis protein methyltransferase CheR [EC:2.1.1.80]	protein-glutamate methylesterase CheB	COG2201	Chemotaxis response regulator CheB, contains REC and protein-glutamate methylesterase domains	T|N	T|N	PF01339.17	CheB methylesterase
S340_11220	1	1	1	0.7298	0.8292	0.5807	0.5994	0.5994	0.5994	0.7267	1	0.1674	0.3447	1	1	0.2404	0.2404	0.4379	0.1565	0.8696	0.2093	chemoreceptor glutamine deamidase CheD	K03412	cheB; two-component system, chemotaxis family, protein-glutamate methylesterase/glutaminase [EC:3.1.1.61 3.5.1.44]	chemoreceptor glutamine deamidase CheD (cheD)	COG1871	Chemotaxis receptor (MCP) glutamine deamidase CheD	T|N	T|N	PF03975.13	CheD chemotactic sensory transduction
S340_11230	1	0.9966	0.9966	0.6318	0.7128	0.5709	0.5878	0.5878	0.5878	0.8784	1	0.7466	0.8345	1	1	0.125	0.125	0.1378	0.4831	0.6115	0	chemotaxis protein CheW	K03411	cheD; chemotaxis protein CheD [EC:3.5.1.44]	chemotaxis protein CheW (cheW)	COG0835	Chemotaxis signal transduction protein	T|N	T|N	PF01584.19	CheW-like domain
S340_11240	1	0.9962	0.9962	0.5095	0.5966	0.4527	0.4527	0.4527	0.4527	0.9792	1	0.3239	0.7064	0.589	0.6515	0	0	0.2784	0.5455	0.4545	0.1831	branched-chain-amino-acid aminotransferase	K03408	cheW; purine-binding chemotaxis protein CheW	branched-chain-amino-acid aminotransferase (ilvE1)	COG0115	Branched-chain amino acid aminotransferase/4-amino-4-deoxychorismate lyase	E|H	E|H	PF01063.19	Amino-transferase class IV
S340_11250	1	0.9931	0.9931	0.6606	0.7294	0.6261	0.6147	0.6147	0.6147	0.8578	1	0.3922	0.7982	0.6468	0.8945	0.2523	0.2523	0	0.2454	0.2798	0.1633	HAD-superfamily subfamily IB hydrolase	K00826	E2.6.1.42; branched-chain amino acid aminotransferase [EC:2.6.1.42]	HAD-superfamily subfamily IB hydrolase	COG0560	Phosphoserine phosphatase	E	E	PF12710.7	haloacid dehalogenase-like hydrolase
S340_11260	1	1	1	0.7426	0.7921	0.6832	0.7178	0.7178	0.7178	0.7178	1	0.4327	1	1	1	0.4005	0.4005	0.6634	0	0	0	hypothetical protein			uncharacterized or unknown					PF06949.11	Protein of unknown function (DUF1292)
S340_11270	1	1	1	0.7215	0.7468	0.6582	0.6899	0.6899	0.6899	0.962	1	0	0.4	1	1	0	0	0	0.3848	0	0	hypothetical protein			uncharacterized or unknown	COG4844	Uncharacterized protein YuzB, UPF0349 family	S	S	PF07293.11	Protein of unknown function (DUF1450)
S340_11280	1	0.9901	0.7797	0.6213	0.7054	0.5668	0.547	0.552	0.552	0.9777	0.9851	0.302	0.6584	0.995	0.995	0	0	0.5767	0.9431	0.8069	0.103	hypothetical protein			uncharacterized or unknown
S340_11290	1	1	1	0.584	0.3359	0.5802	0.5865	0.5878	0.5878	0.9173	0.9987	0.6794	0.9122	0.9008	0.9224	0.1215	0.1215	0.2405	0.8346	0.7214	0	glycoside hydrolase			glycoside hydrolase	COG1472	Periplasmic beta-glucosidase and related glycosidases	G	G	PF00933.21	Glycosyl hydrolase family 3 N terminal domain
S340_11300	1	0.997	0.5768	0.8304	0.8835	0.8494	0.865	0.865	0.865	0.6392	0.9983	0.1105	0.8388	0.9776	0.9966	0.1025	0.1025	0.3089	0.562	0.3291	0.0776	pyruvate ferredoxin oxidoreductase	K01207	nagZ; beta-N-acetylhexosaminidase [EC:3.2.1.52]	pyruvate ferredoxin oxidoreductase	COG0674|COG1013|COG1014|COG1143	Pyruvate:ferredoxin oxidoreductase or related 2-oxoacid:ferredoxin oxidoreductase, alpha subunit|Pyruvate:ferredoxin oxidoreductase or related 2-oxoacid:ferredoxin oxidoreductase, beta subunit|Pyruvate:ferredoxin oxidoreductase or related 2-oxoacid:ferredoxin oxidoreductase, gamma subunit|Formate hydrogenlyase subunit 6/NADH:ubiquinone oxidoreductase 23 kD subunit (chain I)	C	C	PF01855.19	Pyruvate flavodoxin/ferredoxin oxidoreductase, thiamine diP-bdg
S340_11310	1	0.9972	0.9957	0.3438	0.6847	0.5753	0.6023	0.6023	0.6023	0.777	0.9986	0.4972	0.892	0.9986	0.9986	0	0	0.206	0.3139	0.1491	0.1648	hypothetical protein	K03737	por; pyruvate-ferredoxin/flavodoxin oxidoreductase [EC:1.2.7.1 1.2.7.-]	uncharacterized or unknown
S340_11320	1	1	1	0.0553	0.7281	0.6148	0.6511	0.6511	0.6511	0.932	0.9985	0.1437	0.3187	0.9894	0.9894	0	0	0.3671	0.4789	0.4124	0	tRNA 2-selenouridine synthase			tRNA 2-selenouridine synthase	COG2603	tRNA 2-selenouridine synthase SelU, contains rhodanese domain	J	J
S340_11330	1	0.9891	0.9891	0.3916	0.4608	0.3169	0.1894	0.1876	0.1876	0.898	0.9891	0.2441	0.9381	0.9927	0.9927	0.184	0.184	0.1931	0.7322	0.1803	0.1592	putative allergen V5/Tpx-1 related	K06917	selU; tRNA 2-selenouridine synthase [EC:2.9.1.-]	putative allergen V5/Tpx-1 related					PF13946.6	Domain of unknown function (DUF4214)
S340_11340	1	0.9426	0.9426	0.4107	0.5402	0.3284	0.3302	0.3302	0.3256	0.1203	0.8927	0.333	0.3969	0.9741	0.9103	0.0891	0.0891	0.2017	0.2109	0.0845	0.1711	putative allergen V5/Tpx-1 related			putative allergen V5/Tpx-1 related					PF13946.6	Domain of unknown function (DUF4214)
S340_11350	1	0.9955	0.9955	0.6422	0.7641	0.667	0.6637	0.6682	0.5598	0.553	0.6208	0.2686	0.4616	0.8984	0.9424	0.1078	0.1078	0.3905	0.4086	0.4594	0	amino acid permease			amino acid permease	COG1113	L-asparagine transporter and related permeases	E	E	PF13520.6	Amino acid permease
S340_11360	1	1	1	0.0849	0.4109	0.2673	0.2847	0.2847	0.2847	0.953	0.995	0.75	0.9703	0.9728	0.9728	0	0	0.3762	0.604	0.4455	0.1678	hypothetical protein	K03294	TC.APA; basic amino acid/polyamine antiporter, APA family	uncharacterized or unknown
S340_11370	1	1	1	0.1283	0.7321	0.6815	0.6548	0.6548	0.6548	1	1	0.6012	0.9792	0.8958	0.8958	0	0	0.1741	0.5208	0.1342	0.5089	RNA polymerase sigma factor SigV			RNA polymerase sigma factor SigV (sigV)	COG1595	DNA-directed RNA polymerase specialized sigma subunit, sigma24 family	K	K	PF08281.12	Sigma-70, region 4
S340_11380	1	0.9495	0.9495	0	0	0	0.1358	0.1358	0.1358	0.7936	0.9358	0.3885	0.6422	0.9358	0.9358	0.3817	0.3817	0.7248	0.5734	0.6606	0.1679	hypothetical protein			uncharacterized or unknown
S340_11390	1	1	0.9932	0.13	0.7774	0.7106	0.714	0.714	0.714	0.6182	0.9349	0.4846	0.8288	1	1	0.1134	0.1134	0.3836	0.7243	0.1832	0.1866	branched chain amino acid aminotransferase / branched chain amino acid: 2-keto-4-methylthiobutyrate aminotransferase			branched chain amino acid aminotransferase / branched chain amino acid: 2-keto-4-methylthiobutyrate aminotransferase	COG0115	Branched-chain amino acid aminotransferase/4-amino-4-deoxychorismate lyase	E|H	E|H	PF01063.19	Amino-transferase class IV
S340_11400	1	0.9852	0.9852	0.636	0.7405	0.6282	0.6446	0.6454	0.6454	0.8878	0.9852	0.3102	0.8924	0.9883	0.9883	0.073	0.073	0.1372	0.4778	0.1395	0.2089	DNA helicase	K00826	E2.6.1.42; branched-chain amino acid aminotransferase [EC:2.6.1.42]	DNA helicase	COG0210	Superfamily I DNA or RNA helicase	L	L	PF00580.21	UvrD/REP helicase N-terminal domain
S340_11410	1	0.9969	0.9969	0.7515	0.8511	0.7721	0.7762	0.7762	0.7741	0.9733	0.9979	0.2967	0.3963	0.922	0.9969	0	0	0.2957	0.5544	0.4055	0.2279	nicotinate phosphoribosyltransferase	K03657	uvrD; DNA helicase II / ATP-dependent DNA helicase PcrA [EC:3.6.4.12]	nicotinate phosphoribosyltransferase (pncB)	COG1488	Nicotinic acid phosphoribosyltransferase	H	H	PF17767.1	Nicotinate phosphoribosyltransferase (NAPRTase) N-terminal domain
S340_11420	1	0.9967	0.9967	0.6728	0.7372	0.6499	0.6543	0.6543	0.6543	0.8648	0.9978	0.2933	0.9978	0.9815	0.9869	0.1101	0.1101	0.446	0.3337	0	0	hypothetical protein	K00763	pncB; nicotinate phosphoribosyltransferase [EC:6.3.4.21]	uncharacterized or unknown	COG1388	LysM repeat	M	M	PF08239.11	Bacterial SH3 domain
S340_11430	0	0	0	0	0	0	0	0	0	0	0	0	0	0	0	0	0	0	0	0	0	RNaseP_bact_a
S340_11440	1	1	0.4123	0.8318	0.9283	0.8474	0.7279	0.7279	0.7279	0.4403	1	0.6241	0.6241	1	1	0	0	0	0.4756	0.8359	0	RNaseP_arch
S340_11450	0	0	0	0	0	0	0	0	0	0	0	0	0	0	0	0	0	0	0	0	0	RNaseP_bact_b
S340_11460	1	1	1	0.5015	0.6414	0.3644	0.3703	0.3703	0.3703	0.5569	1	0.6181	0.691	1	1	0	0	0.5773	0.9038	0.9942	0	hypothetical protein			uncharacterized or unknown
S340_11470	1	0.9939	0.9939	0.5091	0.6268	0.4118	0.3996	0.3996	0.3996	0.8296	0.9899	0.1617	0.7424	0.9858	0.9858	0	0	0	0.3205	0.5598	0.2921	carboxymethylenebutenolidase-like protein			carboxymethylenebutenolidase-like protein	COG1075	Triacylglycerol esterase/lipase EstA, alpha/beta hydrolase fold	I	I	PF12695.7	Alpha/beta hydrolase family
S340_11480	1	1	1	0.5604	0.6019	0.5	0.4981	0.4962	0.4962	0.8094	0.9981	0.6453	0.866	1	1	0.1338	0.1338	0.2113	0.5094	0	0.1126	NIF3 family protein			NIF3 family protein	COG0327	Putative GTP cyclohydrolase 1 type 2, NIF3 family	H	H	PF01784.18	NIF3 (NGG1p interacting factor 3)
S340_11490	1	1	1	0.531	0.5971	0.5289	0.5207	0.5227	0.5227	0.6818	0.9959	0.2665	0.4773	0.9979	0.9979	0	0	0.1122	0.595	0	0	putative SAM-dependent methyltransferase			putative SAM-dependent methyltransferase (trmA)	COG2384	tRNA A22 N-methylase	J	J	PF12847.7	Methyltransferase domain
S340_11500	1	1	0.2957	0.9638	0.9783	0.9609	0.9609	0.9609	0.9609	0.9942	1	0.2522	0.7594	0.9319	0.9348	0.2203	0.2203	0.1638	0.713	0.4942	0.1667	RNA polymerase sigma factor RpoD	K06967	trmK; tRNA (adenine22-N1)-methyltransferase [EC:2.1.1.217]	RNA polymerase sigma factor RpoD	COG0568	DNA-directed RNA polymerase, sigma subunit (sigma70/sigma32)	K	K	PF04539.16	Sigma-70 region 3
S340_11510	1	0.9968	0.6474	0.1843	0.3878	0.5561	0.5681	0.5697	0.5697	0.4671	0.9968	0.3293	0.8141	0.8317	0.9679	0.1434	0.1434	0.2284	0.5321	0.5393	0.2548	DNA primase	K03086	rpoD; RNA polymerase primary sigma factor	DNA primase	COG0358	DNA primase (bacterial type)	L	L	PF01807.20	CHC2 zinc finger
S340_11520	1	0.9943	0.9943	0.5743	0.3414	0.5029	0.4871	0.4857	0.4857	0.9629	0.9871	0.5	0.8743	0.8729	0.9571	0	0	0.2614	0.8814	0.1414	0.0957	putative spore coat protein	K02316	dnaG; DNA primase [EC:2.7.7.101]	putative spore coat protein (cotS2)	COG2334	Ser/Thr protein kinase RdoA involved in Cpx stress response, MazF antagonist	T	T	PF01633.20	Choline/ethanolamine kinase
S340_11530	1	0.9983	0.5927	0.8879	0.9209	0.9197	0.9128	0.9128	0.9128	0.3865	0.9884	0.1346	0.3807	0.7042	0.8169	0.0647	0.0647	0.0861	0.2449	0.4154	0.1895	pyruvate phosphate dikinase			pyruvate phosphate dikinase	COG0574|COG1080	Phosphoenolpyruvate synthase/pyruvate phosphate dikinase|Phosphoenolpyruvate-protein kinase (PTS system EI component in bacteria)	G	G	PF02896.18	PEP-utilising enzyme, TIM barrel domain
S340_11540	1	0.996	0.996	0.4251	0.507	0.4471	0.4471	0.4471	0.4471	0.9461	1	0.8363	0.9102	0.9381	0.99	0	0	0.2076	0.5888	0.1996	0	UBA/TS-N domain containing protein	K01006	ppdK; pyruvate, orthophosphate dikinase [EC:2.7.9.1]	UBA/TS-N domain containing protein	COG1308	Transcription factor homologous to NACalpha-BTF3	K	K	PF14242.6	Domain of unknown function (DUF4342)
S340_11550	1	0.998	0.998	0.6455	0.7561	0.6352	0.6373	0.6373	0.6373	0.8873	0.998	0.6988	0.8381	0.9939	0.9939	0	0	0.1934	0.5082	0.1918	0.541	DNA repair protein RecO			DNA repair protein RecO (recO)	COG1381	Recombinational DNA repair protein (RecF pathway)	L	L	PF11967.8	Recombination protein O N terminal
S340_11560	1	1	1	0.4811	0.542	0.0639	0	0	0	0.8697	0.9832	0.6891	0.9958	1	1	0	0	0.1771	0.8739	0.2248	0	DNA alkylation repair enzyme	K03584	recO; DNA repair protein RecO (recombination protein O)	DNA alkylation repair enzyme	COG4912	3-methyladenine DNA glycosylase AlkD	L	L	PF08713.11	DNA alkylation repair enzyme
S340_11570	1	1	1	0.7061	0.8176	0.7551	0.7416	0.7416	0.7416	0.4814	0.9054	0.8547	0.9882	0.8666	0.9426	0.2027	0.2027	0.2939	0.7111	0.0949	0.1858	GTP-binding protein Era			GTP-binding protein Era (era)	COG1159	GTPase Era, involved in 16S rRNA processing	J	J	PF01926.23	50S ribosome-binding GTPase
S340_11580	1	0.9819	0.9819	0.6823	0.769	0.657	0.6679	0.6679	0.6679	0.5379	0.9892	0.1834	0.8773	0.8556	1	0.1906	0.1906	0.1141	0.7834	0.9747	0.361	cytidine deaminase	K03595	era; GTPase	cytidine deaminase (cdd)	COG0295	Cytidine deaminase	F	F	PF00383.23	Cytidine and deoxycytidylate deaminase zinc-binding region
S340_11590	1	1	0.6925	0.8553	0.8941	0.8346	0.8579	0.8579	0.8579	0.8889	1	0.2318	0.9871	0.9173	1	0.216	0.216	0.6873	0.7132	0.5401	0	diacylglycerol kinase	K01489	cdd; cytidine deaminase [EC:3.5.4.5]	diacylglycerol kinase (dgkA)	COG0671|COG0818	Membrane-associated phospholipid phosphatase|Diacylglycerol kinase	I	I	PF01219.19	Prokaryotic diacylglycerol kinase
S340_11600	1	1	1	0.5789	0.5585	0.5526	0.5585	0.5585	0.5585	0.9854	0.9971	0.5322	0.9064	0.9444	0.9971	0	0	0.3626	0.4035	0.2082	0	putative metalloprotease	K00901	dgkA; diacylglycerol kinase (ATP) [EC:2.7.1.107]	putative metalloprotease	COG0319	ssRNA-specific RNase YbeY, 16S rRNA maturation enzyme	J	J	PF02130.17	Uncharacterized protein family UPF0054
S340_11610	1	0.9985	0.7973	0.4327	0.8487	0.7723	0.7829	0.7829	0.7829	0.4561	0.9932	0.1596	0.7005	0.9523	0.9955	0.0722	0.0722	0.2572	0.4501	0.3812	0.051	hydrolase	K07042	ybeY; probable rRNA maturation factor	hydrolase	COG1480	Membrane-associated HD superfamily phosphohydrolase	R	R	PF07697.11	7TM-HD extracellular
S340_11620	1	0.9855	0.9855	0.7503	0.7886	0.6922	0.7213	0.7213	0.7213	0.7781	0.9855	0.4267	0.6486	0.9643	0.9643	0.1221	0.1221	0.1585	0.5403	0.6182	0.7001	stage IV sporulation protein	K07037	pgpH; cyclic-di-AMP phosphodiesterase PgpH [EC:3.1.4.-]	stage IV sporulation protein	COG1589	Cell division septal protein FtsQ	D	D	PF06898.11	Putative stage IV sporulation protein YqfD
S340_11630	1	1	1	0.7473	0.7634	0.6828	0.6989	0.6989	0.6989	0.9032	1	0.1946	0.8978	0.8925	1	0	0	0	0.2774	0	0	sporulation protein YqfC	K06438	yqfD; similar to stage IV sporulation protein	sporulation protein YqfC					PF07873.11	YabP family
S340_11640	1	0.9938	0.3724	0.5438	0.6954	0.5129	0.6178	0.6153	0.6178	0.3379	0.9889	0.2232	0.3379	0.9901	0.9901	0	0	0.1154	0.9174	0.2811	0.2466	phosphatidylinositol-specific phospholipase C			phosphatidylinositol-specific phospholipase C	COG0823	Periplasmic component of the Tol biopolymer transport system	U	U	PF00388.19	Phosphatidylinositol-specific phospholipase C, X domain
S340_11650	1	0.9975	0.9975	0.0789	0.7814	0.7236	0.7236	0.7236	0.7236	0.4058	0.9799	0.3618	0.3932	0.9824	0.9849	0.0518	0.0518	0.1152	0.3693	0.1229	0.0915	aspartate aminotransferase	K01771	plc; 1-phosphatidylinositol phosphodiesterase [EC:4.6.1.13]	aspartate aminotransferase	COG0436	Aspartate/methionine/tyrosine aminotransferase	E	E	PF00155.21	Aminotransferase class I and II
S340_11660	1	0.9961	0.5267	0.6949	0.0417	0.7523	0.7588	0.7588	0.7588	0.5671	0.9087	0.189	0.7523	0.9948	0.9961	0.1266	0.1266	0.884	0.9961	0.3572	0.2516	uracil permease	K00812	aspB; aspartate aminotransferase [EC:2.6.1.1]	uracil permease (uraA)	COG2233	Xanthine/uracil permease	F	F	PF00860.20	Permease family
S340_11670	1	0.9941	0.4	0.7382	0.0929	0.7235	0.7088	0.7088	0.7088	0.9912	1	0.7353	0.8618	1	1	0.2718	0.2718	0.4912	0.3618	0.2785	0.2165	uracil phosphoribosyltransferase	K02824	pyrP; uracil permease	uracil phosphoribosyltransferase (pyrR)	COG2065	Pyrimidine operon attenuation protein/uracil phosphoribosyltransferase	F	F	PF00156.27	Phosphoribosyl transferase domain
S340_11680	1	0.9928	0.5969	0.6567	0.7404	0.4019	0.3947	0.3995	0.3935	0.988	0.9892	0.2428	0.9055	0.9833	0.9904	0.2237	0.2237	0.3218	0.6519	0.7488	0.0575	MATE efflux family protein	K02825	pyrR; pyrimidine operon attenuation protein / uracil phosphoribosyltransferase [EC:2.4.2.9]	MATE efflux family protein (matE_2)	COG0534	Na+-driven multidrug efflux pump	V	V	PF01554.18	MatE
S340_11690	1	0.9993	0.7734	0.6871	0.7727	0.6924	0.6871	0.6897	0.6897	0.6713	0.9928	0.4209	0.9855	0.9295	0.9756	0.0738	0.0738	0.0896	0.4038	0.7411	0.0487	recombination and DNA strand exchange inhibitor protein			recombination and DNA strand exchange inhibitor protein	COG1193	dsDNA-specific endonuclease/ATPase MutS2	L	L	PF00488.21	MutS domain V
S340_11700	1	0.9973	0.9973	0.0839	0.4932	0.1406	0.1553	0.1553	0.1553	0.6676	0.9946	0.5858	0.6894	0.9973	0.9973	0.255	0.255	0.6104	0.191	0.6376	0.1616	hypothetical protein	K07456	mutS2; DNA mismatch repair protein MutS2	uncharacterized or unknown
S340_11710	1	1	1	0.4969	0.6232	0.4513	0.4472	0.4472	0.4472	0.4948	0.971	0.8157	1	0.9834	0.9959	0.0828	0.0828	0.4493	0.3665	0.2133	0.5321	RpiR family transcriptional regulator			RpiR family transcriptional regulator (rpiR)	COG1737	DNA-binding transcriptional regulator, MurR/RpiR family, contains HTH and SIS domains	K	K	PF01418.17	Helix-turn-helix domain, rpiR family
S340_11720	1	1	1	0.5423	0.6152	0.5131	0.551	0.551	0.551	0.9125	1	0.5073	0.6239	0.9971	0.9971	0.2808	0.2808	0.551	0.2851	0.2819	0.1741	hypothetical protein			uncharacterized or unknown
S340_11730	1	1	1	0.6034	0.6897	0.4052	0.4009	0.4009	0.4009	0.6638	1	0.5991	0.7263	1	1	0.2116	0.2116	0.2263	0.2565	0.4073	0.1744	N-acetylmannosamine-6-phosphate 2-epimerase			N-acetylmannosamine-6-phosphate 2-epimerase (nanE_2)	COG3010	Putative N-acetylmannosamine-6-phosphate epimerase	G	G	PF04131.14	Putative N-acetylmannosamine-6-phosphate epimerase
S340_11740	1	1	0.9719	0.594	0.7279	0.5961	0.6199	0.622	0.622	0.8898	1	0.1222	0.8186	0.9978	0.9978	0.3629	0.3629	0.4017	0.7106	0.0916	0.257	penicillin-binding protein, 1A family	K01788	nanE; N-acylglucosamine-6-phosphate 2-epimerase [EC:5.1.3.9]	penicillin-binding protein, 1A family	COG0744	Membrane carboxypeptidase (penicillin-binding protein)	M	M	PF00912.22	Transglycosylase
S340_11750	1	0.9977	0.9325	0.7579	0.8324	0.7485	0.7439	0.7439	0.7439	0.851	0.9965	0.1234	0.6461	0.8626	0.9697	0.1031	0.1031	0.0811	0.4261	0.1618	0.1432	MATE efflux family protein			MATE efflux family protein	COG0534	Na+-driven multidrug efflux pump	V	V	PF01554.18	MatE
S340_11760	1	0.9982	0.9982	0.7158	0.8	0.6947	0.6912	0.6842	0.6842	0.6018	0.9965	0.7035	0.9404	1	1	0.1628	0.1628	0.1419	0.5018	0.3404	0.514	cation diffusion facilitator family transporter			cation diffusion facilitator family transporter	COG0053	Divalent metal cation (Fe/Co/Zn/Cd) transporter	P	P	PF01545.21	Cation efflux family
S340_11770	1	0.995	0.6526	0.3474	0.7891	0.6203	0.6526	0.6576	0.6576	0.4342	0.9926	0.2323	0.2531	0.995	0.995	0.2447	0.2447	0	0.4243	0.9777	0.2605	rubrerythrin			rubrerythrin	COG1592	Rubrerythrin	C	C	PF02915.17	Rubrerythrin
S340_11780	1	1	1	0.6097	0.7037	0.5954	0.5983	0.6068	0.6068	0.9801	0.9943	0.2906	0.7293	0.9972	0.9972	0	0	0.5499	0.9145	0.6325	0	cell division protein ZapA			cell division protein ZapA	COG3027	Cell division protein ZapA, inhibits GTPase activity of FtsZ	D	D	PF05164.13	Cell division protein ZapA
S340_11790	1	0.9976	0.3597	0.3773	0.5455	0.4359	0.4244	0.4244	0.4242	0.486	0.9968	0.1377	0.5441	0.9167	0.977	0.0574	0.0574	0.1272	0.2274	0.2972	0.1109	putative allergen V5/Tpx-1 related			putative allergen V5/Tpx-1 related					PF00041.21	Fibronectin type III domain
S340_11800	1	0.9933	0.4975	0.3985	0.5891	0.2645	0.2594	0.2615	0.2615	0.5844	0.985	0.1364	0.7014	0.9418	0.9686	0.0448	0.0448	0.0876	0.219	0.2257	0.0415	putative allergen V5/Tpx-1 related			putative allergen V5/Tpx-1 related					PF13946.6	Domain of unknown function (DUF4214)
S340_11810	1	0.9881	0.9881	0.6944	0.7103	0.5833	0.5714	0.5794	0.5714	0.5913	0.9802	0.1909	0.2337	0.9365	1	0.2921	0.2921	0.327	0.6111	0.1881	0	hypothetical protein			uncharacterized or unknown
S340_11820	1	0.9743	0.9743	0.5771	0.6114	0.4771	0.5086	0.5086	0.5086	0.9829	0.9829	0.5057	0.9714	0.96	0.9714	0.2774	0.2774	0.9343	0.6429	0	0	hypothetical protein			uncharacterized or unknown
S340_11830	1	0.9987	0.9987	0.7122	0.7537	0.7055	0.7122	0.7122	0.7122	0.4793	0.9906	0.423	0.7831	0.9572	0.9893	0.1309	0.1309	0	0.7738	0.0485	0	putative PEP-CTERM system TPR-repeat lipoprotein			putative PEP-CTERM system TPR-repeat lipoprotein	COG0457	Tetratricopeptide (TPR) repeat	R	R	PF07719.17	Tetratricopeptide repeat
S340_11840	1	1	1	0.4372	0.4529	0.4188	0.4555	0.4529	0.4529	0.9921	0.9921	0.3455	0.8351	0.8194	0.9895	0	0	0.466	0.5602	0.7356	0.1935	putative lipoprotein			putative lipoprotein
S340_11850	1	1	1	0.4764	0.2422	0	0.56	0.5455	0.5455	0.92	1	0.7745	0.8582	1	1	0.2775	0.2775	0.7055	0.76	0.5164	0.4145	holin			holin	COG4824	Phage-related holin (Lysis protein)	X	X	PF05105.12	Bacteriophage holin family
S340_11860	1	1	1	0.354	0.7913	0.6855	0.6968	0.6968	0.6968	0.8336	0.9972	0.4133	0.5557	0.8717	1	0.2764	0.2764	0.3653	0.4118	0.1379	0.1032	UDPdiphospho-muramoylpentapeptide beta-N-acetylglucosaminyltransferase			UDPdiphospho-muramoylpentapeptide beta-N-acetylglucosaminyltransferase (murG)	COG0707	UDP-N-acetylglucosamine:LPS N-acetylglucosamine transferase	M	M	PF03033.20	Glycosyltransferase family 28 N-terminal domain
S340_11870	1	0.9973	0.9973	0.3358	0.8157	0.6715	0.6761	0.6761	0.6752	0.9361	0.9973	0.5164	0.6305	0.8951	0.9699	0.0847	0.0847	0.312	0.177	0.1451	0.1022	histidine kinase	K02563	murG; UDP-N-acetylglucosamine--N-acetylmuramyl-(pentapeptide) pyrophosphoryl-undecaprenol N-acetylglucosamine transferase [EC:2.4.1.227]	histidine kinase	COG2205	K+-sensing histidine kinase KdpD	T	T	PF02518.26	Histidine kinase-, DNA gyrase B-, and HSP90-like ATPase
S340_11880	1	0.994	0.5329	0.6917	0.7549	0.6798	0.6917	0.6917	0.6917	0.5081	0.9932	0.4765	0.8531	0.8941	0.9761	0.1597	0.1597	0.1597	0.4176	0.146	0.1102	single-stranded-DNA-specific exonuclease RecJ			single-stranded-DNA-specific exonuclease RecJ (recJ)	COG0608	Single-stranded DNA-specific exonuclease, DHH superfamily, may be involved in archaeal DNA replication intiation	L	L	PF17768.1	RecJ OB domain
S340_11890	1	0.9912	0.6766	0	0	0	0	0	0	0.5082	0.9932	0.1916	0.4993	0.4871	0.5217	0.1264	0.1264	0.1223	0.608	0.3213	0.0951	hypothetical protein	K07462	recJ; single-stranded-DNA-specific exonuclease [EC:3.1.-.-]	uncharacterized or unknown	COG0657	Acetyl esterase/lipase	I	I
S340_11900	1	1	1	0	0.7911	0.4848	0.5677	0.5677	0.5677	0.2025	0.981	0.5462	0.943	1	1	0	0	0.2025	1	1	0	hypothetical protein			uncharacterized or unknown
S340_11910	1	0.9979	0.9979	0.1367	0.6409	0.143	0.1472	0.1472	0.1472	0.9144	0.9948	0.1075	0.8862	0.9948	0.9948	0.2599	0.2599	0.1524	0.4499	0.4614	0.2933	multi-sensor signal transduction histidine kinase			multi-sensor signal transduction histidine kinase	COG5002	Signal transduction histidine kinase	T	T	PF02518.26	Histidine kinase-, DNA gyrase B-, and HSP90-like ATPase
S340_11920	1	1	1	0.5022	0.8674	0.4891	0.4891	0.4891	0.4891	0.763	1	0.3761	0.6283	1	1	0.2261	0.2261	0.8043	0.3217	0.4739	0.2067	two component transcriptional regulator			two component transcriptional regulator	COG0745	DNA-binding response regulator, OmpR family, contains REC and winged-helix (wHTH) domain	K|T	K|T	PF00072.24	Response regulator receiver domain
S340_11930	1	0.9929	0.7393	0.7554	0.2357	0.7482	0.7339	0.7357	0.7339	0.6893	1	0.3732	0.7089	1	1	0.3375	0.3375	0.1554	0.7161	0.1196	0.1279	hypothetical protein			uncharacterized or unknown
S340_11940	1	1	1	0.7389	0.7611	0.6911	0.6975	0.3822	0.6975	1	1	0.8471	0.9586	1	1	0	0	0.1618	1	0.1006	0	protein tyrosine phosphatase			protein tyrosine phosphatase	COG0394	Protein-tyrosine-phosphatase	T	T	PF01451.21	Low molecular weight phosphotyrosine protein phosphatase
S340_11950	1	0.9945	0.9945	0.2621	0.3232	0.2607	0.258	0.2594	0.2594	0.706	0.9931	0.1692	0.8044	0.9515	0.9542	0.0727	0.0727	0.1928	0.1526	0.7157	0.0918	putative spore coat protein S	K01104	E3.1.3.48; protein-tyrosine phosphatase [EC:3.1.3.48]	putative spore coat protein S (cotS_1)
S340_11960	1	1	1	0.5833	0.6037	0.5813	0.5854	0.5854	0.5854	0.6972	1	0.2967	0.6545	0.9858	0.9858	0.1299	0.1299	0.2028	0.8618	0.3252	0.4715	spore coat protein			spore coat protein
S340_11970	1	0.9913	0.9913	0.6391	0.7246	0.6	0.629	0.629	0.629	0.829	0.9986	0.2899	0.7623	0.9913	0.9913	0.1378	0.1378	0.2928	0.5217	0.6029	0.0525	CotS family spore coat protein			CotS family spore coat protein	COG2334	Ser/Thr protein kinase RdoA involved in Cpx stress response, MazF antagonist	T	T	PF01636.23	Phosphotransferase enzyme family
S340_11980	1	0.999	0.7825	0.8307	0.8855	0.8021	0.8132	0.8132	0.8132	0.8935	1	0.4335	0.8242	0.9593	0.9653	0.0854	0.0854	0.1306	0.7273	0.226	0.1748	peptidase M16 domain-containing protein			peptidase M16 domain-containing protein	COG1026	Zn-dependent peptidase, M16 (insulinase) family	O	O	PF08367.11	Peptidase M16C associated
S340_11990	1	0.9992	0.6156	0.7299	0.8118	0.734	0.7429	0.7437	0.7437	0.8856	0.9992	0.4169	0.5215	0.9157	0.9157	0.0775	0.0775	0.1363	0.4599	0.7567	0.0706	1-deoxy-D-xylulose-5-phosphate synthase	K06972	PITRM1; presequence protease [EC:3.4.24.-]	1-deoxy-D-xylulose-5-phosphate synthase	COG1154	Deoxyxylulose-5-phosphate synthase	I|H	I|H	PF13292.6	1-deoxy-D-xylulose-5-phosphate synthase
S340_12000	1	0.996	0.888	0.751	0.7958	0.7194	0.7167	0.7167	0.7167	0.8327	0.9908	0.3083	0.8379	0.9934	0.9947	0.1146	0.1146	0	0.7971	0.7312	0.61	1-deoxy-D-xylulose 5-phosphate reductoisomerase	K01662	dxs; 1-deoxy-D-xylulose-5-phosphate synthase [EC:2.2.1.7]	1-deoxy-D-xylulose 5-phosphate reductoisomerase (dxr2)	COG0743	1-deoxy-D-xylulose 5-phosphate reductoisomerase	I	I	PF08436.12	1-deoxy-D-xylulose 5-phosphate reductoisomerase C-terminal domain
[truncated: 496 more rows]

## Sheet: Suppl Data 2b
Supplementary Data 2b. BSR score ratio analysis of Human-SFB-ML-2 genome compared to complete, draft, and read-mapped SFB genome consensus genomes from various hosts and locations.
[truncated: 1,590 more rows]

[truncated: 6 more sheets: Suppl Data 3, Suppl Data 4, Suppl Data 5, Suppl Data 6, Suppl Data 7, Suppl Data 8]
