# Supplementary material for: Segmented filamentous bacteria are worldwide human gut commensals
Source: Nat Commun. 2026 Mar 5;17:4174. doi: 10.1038/s41467-026-70010-4 (PMC13153320; doi:10.1038/s41467-026-70010-4)
Supplement: Supplementary file 6 — Source Data [file 41467_2026_70010_MOESM6_ESM.xlsx]

## Sheet: Fig. 1b
Fig 1b. Percent nucleotide identities across SFB 16S rRNA sequences from various hosts.
	Human-SFB-ML-1	Human-SFB-SE	Pig-SFB-JP	Chicken-SFB-BE	HumanSkin-SFB-US	Mouse-SFB-NL	Rat-SFB-JP	Gorilla-SFB-US	Dog-SFB-US	SeaLion-SFB-US	Dolphin-SFB-US	Nibea-SFB-CN	Trout-SFB-FR
Human-SFB-ML-1	100	94.46	95.91	95.47	93.83	95.47	95.4	94.66	94.86	94.86	96.05	93.3	93.15
Human-SFB-ML-2	100	94.46	95.91	95.47	93.83	95.47	95.4	94.66	94.86	94.86	96.05	93.3	93.15
Human-SFB-KE	100	94.46	95.91	95.47	93.83	95.47	95.4	94.66	94.86	94.86	96.05	93.3	93.15
Human-SFB-GM	100	94.46	95.91	95.47	93.83	95.47	95.4	94.66	94.86	94.86	96.05	93.3	93.15
Human-SFB-SE	94.46	100	96.32	94.9	93.94	95.79	95.87	95.07	95.92	95.69	95.72	93.27	92.98
Pig-SFB-JP	95.91	96.32	100	95.54	94.96	95.55	95.63	94.82	95.14	95.43	96.13	93.74	94.25
Chicken-SFB-BE	95.47	94.9	95.54	100	96.13	96.5	96.81	95.69	94.43	94.94	96.28	93.32	93.89
Chicken-SFB-UK	95.61	95.04	95.68	99.85	96.28	96.64	96.95	95.83	95.92	96.47	96.42	93.46	94.03
Chicken-SFB-CN	95.54	94.98	95.62	99.63	96.06	96.57	96.73	95.76	94.35	94.87	96.35	93.39	93.82
HumanSkin-SFB-US	93.83	93.94	94.96	96.13	100	96.8	96.58	95.99	94.56	94.86	95.97	94.65	95.38
Mouse-SFB-NL	95.47	95.79	95.55	96.5	96.8	100	98.88	99.11	95.32	95.61	96.42	94.12	94.56
Mouse-SFB-JP	95.47	95.87	95.62	96.5	96.8	99.92	98.88	99.18	95.31	95.61	96.5	94.05	94.56
Mouse-SFB-YIT	95.47	95.87	95.62	96.5	96.8	99.92	98.88	99.18	95.31	95.61	96.5	94.05	94.56
Rat-SFB-NL	95.18	95.28	95.63	96.73	96.58	98.36	99.11	97.55	95.32	95.54	96.43	94.27	94.57
Rat-SFB-JP	95.4	95.87	95.63	96.81	96.58	98.88	100	98.14	95.47	95.69	96.5	94.34	94.65
Rat-SFB-YIT	95.62	95.72	95.92	97.17	96.94	98.81	99.63	97.99	95.61	95.91	96.79	94.56	94.86
Gorilla-SFB-US	94.66	95.92	94.82	95.69	95.99	99.11	98.14	100	94.51	94.8	95.68	93.24	93.76
Dog-SFB-US	94.86	95.69	95.14	94.43	94.56	95.32	95.47	94.51	100	97.9	95.6	94.47	94.09
SeaLion-SFB-US	94.86	96.62	95.43	94.94	94.86	95.61	95.69	94.8	97.9	100	95.9	94.32	94.92
Dolphin-SFB-US	96.05	95.72	96.13	96.28	95.97	96.42	96.5	95.68	95.6	95.9	100	94.47	95.22
Nibea-SFB-CN	93.3	93.27	93.74	93.32	94.65	94.12	94.34	93.24	94.47	94.32	94.47	100	95.37
Trout-SFB-FR	93.15	92.98	94.25	93.89	95.38	94.56	94.65	93.76	94.1	94.92	95.22	95.37	100

## Sheet: Fig. 3b
Fig. 3b. Percent average nucleotide identity (ANI) across SFB genomes from various hosts.
	Human-SFB-ML-1	Human-SFB-ML-2	Human-SFB-SE	Turkey-SFB-US	Rat-SFB-YIT	Mouse-SFB-NL	Mouse-SFB-JP	Mouse-SFB-YIT
Human-SFB-ML-1	100	99.2	67.4	73	66.7	67.2	67.1	67
Human-SFB-ML-2	99.2	100	67.4	73	66.7	67	67.1	67
Human-SFB-SE	67.4	67.4	100	71.9	67.2	67.1	67.1	67.2
Turkey-SFB-US	73.2	72.9	71.9	100	70.4	70.8	71.2	71
Rat-SFB-YIT	66.7	66.7	67.2	70.7	100	83.8	83.9	83.8
Mouse-SFB-NL	67.3	67	67.1	71.2	83.9	100	99.4	99.4
Mouse-SFB-JP	67.1	67.1	67.1	71.1	83.9	99.4	100	99.7
Mouse-SFB-YIT	66.9	67	67.2	71	83.6	99.4	99.7	100

## Sheet: Fig. 3f
Fig 3f. Number of genes assigned to different COG functional categories for SFB from various hosts
COG category	Human-SFB-ML-1	Human-SFB-ML-2	Human-SFB-SE	Turkey-SFB-US	Rat-SFB-YIT	Mouse-SFB-NL	Mouse-SFB-JP	Mouse-SFB-Yit
C	41	40	22	41	39	37	38	38
D	36	33	33	34	33	33	33	33
E	71	71	57	78	65	69	68	70
F	37	37	32	41	39	39	39	39
G	77	76	72	101	93	99	100	99
H	58	56	43	64	52	52	51	51
I	46	44	37	45	39	40	40	40
J	174	175	153	175	175	172	176	175
K	96	93	75	84	69	86	89	82
L	98	92	103	90	76	86	88	80
M	103	100	84	106	99	103	104	103
N	70	66	51	56	51	51	51	50
O	63	64	48	63	60	64	63	62
P	65	65	54	76	73	70	71	70
Q	11	13	10	11	7	10	10	10
R	98	96	78	99	91	92	91	91
T	67	63	51	68	63	70	70	68
U	25	24	26	19	21	21	21	21
V	53	45	26	43	40	45	48	42
W	4	5	5	3	3	3	3	3
X	43	25	21	9	2	41	18	13
S	491	429	333	455	354	469	422	405

## Sheet: Fig. 4b
Fig. 4b. Sugar-binding affinities of Human-SFB-ML MdxE with standard deviation of duplicate experiments. UD: undetectable.
Glucose	Trehalose	Isomaltose	Maltose	Maltotriose	Maltotetraose	Maltopentaose	Maltohexaose	Maltoheptaose	α-Cyclodextrin	γ-Cyclodextrin	Sucrose
0.15432	0	0	42.735	13774.1	7518.8	6369.43	10224.9	8064.52	17.0358	135.135	0
0.17794	0	0	55.866	14124.3	7812.5	6666.67	9803.92	8130.08	17.094	134.409	0

## Sheet: Fig. 5a
Fig. 5a. Percent nucleotide identity of 16S rRNA gene variable regions for the Human-SFB-ML, Human-SFB-SE, Chicken-SFB-BE and Mouse-SFB-NL 16S rRNA gene sequences as compared to the same variable regions in the SFB reference sequences from various hosts (Supplementary Figure 3) and four Clostridium outgroup species.
16S rRNA gene variable region	SFB reference 16S	C. acetobutylicum	C. saccharobutylicum	C. butyricum	C. tetani	Human-SFB-ML-1	Human-SFB-ML-2	Human-SFB-KE	Human-SFB-GM	Human-SFB-SE	HumanSkin-SFB-US	Pig-SFB-JP	Chicken-SFB-BE	Chicken-SFB-UK	Chicken-SFB-CN	Shorebird-SFB-US	Mouse-SFB-NL	Mouse-SFB-JP	Mouse-SFB-YIT	Rat-SFB-NL	Rat-SFB-JP	Rat-SFB-YIT	Macaque-SFB-JP	Gorilla-SFB-US	Dog-SFB-US	SeaLion-SFB-US	Dolphin-SFB-US	Mackerel-SFB-US	Nibea-SFB-CN	Pinfish-SFB-US	Trout-SFB-FR
V1-V2	Human-SFB-ML	74.03	74.7	73.89	73.96	100	100	100	100	89.18	84.43	89.79	88.92	89.16	89.22	87.13	89.58	89.29	89.29	89.29	89.02	89.58	89.02	88.99	88.25	87.05	90.66	85.46	86.9	89.92	84.38
V1-V2	Human-SFB-SE	71.34	74.64	74.34	74.93	89.18	89.18	89.18	89.18	100	85.09	85.42	86.84	87.06	87.14	87.5	88.95	89.24	89.24	88.37	89.56	88.66	88.99	88.95	85.09	85.38	89.47	85.67	85.97	89.18	84.01
V1-V2	Chicken-SFB-BE	72.89	74.48	74.92	73.16	88.92	88.92	88.92	88.92	86.84	88.96	86.57	100	99.7	99.7	88.25	89.76	89.76	89.76	90.96	90.09	91.26	90.69	89.46	83.28	83.88	88.55	85.71	85.24	88.59	84.34
V1-V2	Mouse-SFB-NL	76.81	75.15	75.52	75.6	89.58	89.58	89.58	89.58	88.95	91.04	85.42	89.76	90	90.06	93.03	100	99.7	99.7	96.06	96.98	96.36	96.38	99.39	86.19	86.49	89.73	87.69	87.09	91.64	85.89
V3-V4	Human-SFB-ML	85.89	87.29	86.33	86.4	100	100	100	100	95.92	98.08	97.84	98.56	98.56	98.56	97.84	97.84	97.84	97.84	97.36	98.08	98.08	98.08	97.84	97.36	98.08	98.07	95.57	96.64	96.88	96.15
V3-V4	Human-SFB-SE	86.6	87.38	86.43	84.87	95.92	95.92	95.92	95.92	100	96.88	96.88	97.12	97.12	97.12	97.12	97.12	97.12	97.12	96.64	97.36	97.36	97.36	97.12	96.88	96.16	97.37	95.32	95.92	95.69	95.44
V3-V4	Chicken-SFB-BE	86.09	87.35	86.4	86.19	98.56	98.56	98.56	98.56	97.12	98.56	97.84	100	100	100	98.8	98.8	98.8	98.8	98.32	99.04	99.04	99.04	98.8	97.84	98.32	98.8	96.06	96.88	97.36	96.64
V3-V4	Mouse-SFB-NL	86.57	87.77	86.81	86.09	97.84	97.84	97.84	97.84	97.12	99.76	97.84	98.8	98.8	98.8	99.52	100	100	100	99.04	99.76	99.76	99.76	100	97.84	98.08	98.56	96.3	97.36	97.6	97.36
V4	Human-SFB-ML	86.01	86.35	85.67	86.78	100	100	100	100	95.56	98.29	98.29	98.97	98.97	98.97	97.94	97.94	97.94	97.94	97.26	98.29	98.29	98.29	97.94	97.61	97.94	98.63	95.97	97.27	97.61	96.58
V4	Human-SFB-SE	87.08	86.49	85.81	84.61	95.56	95.56	95.56	95.56	100	95.9	95.56	96.25	96.25	96.25	96.25	96.25	96.25	96.25	95.56	96.59	96.59	96.59	96.25	96.25	95.56	96.6	95.6	95.9	95.92	95.56
V4	Chicken-SFB-BE	85.96	86.1	85.32	86.15	98.97	98.97	98.97	98.97	96.25	97.94	97.27	100	100	100	98.29	98.29	98.29	98.29	97.6	98.63	98.63	98.63	98.29	97.95	98.29	98.97	96.34	97.61	97.95	96.92
V4	Mouse-SFB-NL	86.64	86.69	86.01	86.01	97.94	97.94	97.94	97.94	96.25	99.66	97.26	98.29	98.29	98.29	99.32	100	100	100	98.63	99.66	99.66	99.66	100	97.94	97.94	98.63	96.69	98.29	98.29	97.94

## Sheet: Fig. 5e
Fig. 5e. SFB lineage distribution per country based on the percent of each lineage within the SFB-positive samples from bioprojects included in Supplementary Data 7.
	Human-SFB-refML	Human-SFB-refSE	Human-SFB-refChicken	Human-SFB-refMouse	Human-SFB-refChickenRel	Human-SFB-refRat
CF	93.1	0	3.45	3.45	0	0
CG	100	0	0	0	0	0
CM	100	0	0	0	0	0
ET	100	0	0	0	0	0
GM	100	0	0	0	0	0
KE	100	0	0	0	0	0
MG	94.44	5.56	0	0	0	0
ML	100	0	0	0	0	0
MW	100	0	0	0	0	0
NE	96.92	3.08	0	0	0	0
TZ	100	0	0	0	0	0
UG	100	0	0	0	0	0
ZA	100	0	0	0	0	0
ZW	100	0	0	0	0	0
EG	0	0	0	100	0	0
NZ	0	100	0	0	0	0
AU	0	0	94.74	5.26	0	0
TW	0	0	50	50	0	0
CN	0	0.98	34.1	59.51	2.44	2.93
IN	3.85	0	1.92	88.46	0	5.77
AE	0	0	0	100	0	0
JP	0	0	0	100	0	0
KR	0	0	0	100	0	0
SA	0	0	0	100	0	0
SG	0	0	0	100	0	0
BD	100	0	0	0	0	0
SV	50	50	0	0	0	0
US	0	2.11	7.37	88.42	0	2.11
CA	0	0	100	0	0	0
NO	0	0	100	0	0	0
FI	0	85.71	0	14.29	0	0
SE	0	100	0	0	0	0
AT	0	0	2.78	97.22	0	0
BE	0	0	0	100	0	0
RU	0	0	0	100	0	0
GB	0	0	0	100	0	0
IT	0	0	0	100	0	0
FR	33.3333	0	0	66.6666	0	0
DK	33.33	0	0	66.67	0	0
BO	100	0	0	0	0	0
CO	100	0	0	0	0	0
PE	100	0	0	0	0	0
VE	100	0	0	0	0	0

## Sheet: Fig. 5f
Fig. 5f. SFB lineage co-occurrence within a sample for bioprojects from China based on 16S rRNA gene amplicon data (Supplementary Table 7).
	Human-SFB-refChicken	Human-SFB-refMouse	Human-SFB-refRat
SRR28144162	33	0	67
SRR9160237	44	56	0
SRR9160240	75	25	0
SRR9160242	78	22	0
SRR9160257	75	25	0
SRR9160319	67	33	0
SRR9160333	8	92	0
SRR19126451	3	93	3
SRR21147421	20	80	0
SRR21147422	67	33	0
SRR21147423	50	50	0
SRR21147426	50	50	0
SRR21673026	43	57	0
SRR21673044	33	67	0

## Sheet: Fig. 5g
Fig. 5g. SFB lineage co-occurrence within a sample for bioproject PRJNA549968 from Niger based on RNA metagenomic sequencing data and percent 16S rRNA gene coverage using PebbleScout analysis.
	Human-SFB-ML	Human-SFB-SE
SRR9843672	100	13.64
SRR9843699	100	13.64
SRR9843728	100	13.64
SRR9843980	100	13.64
SRR9844043	100	13.64
SRR9844070	100	13.64
SRR9844124	100	15.91
SRR9844184	100	15.91
SRR9844050	97.99	15.91
SRR9843665	95.63	11.36
SRR9843704	95.63	11.36
SRR9843707	95.63	11.36
SRR9843712	95.63	13.64
SRR9843714	95.63	11.36
SRR9843754	95.63	11.36
SRR9843774	95.63	11.36
SRR9843801	95.63	11.36
SRR9843850	95.63	11.36
SRR9843882	95.63	11.36
SRR9843931	95.63	11.36
SRR9843950	95.63	68.18
SRR9843976	95.63	11.36
SRR9844003	95.63	11.36
SRR9844045	95.63	11.36
SRR9844047	95.63	11.36
SRR9844053	95.63	11.36
SRR9844057	95.63	11.36
SRR9844076	95.63	11.36
SRR9844100	95.63	11.36
SRR9844140	95.63	11.36
SRR9844154	95.63	11.36
SRR9844158	95.63	11.36
SRR9844201	95.63	11.36
SRR9844224	95.63	11.36
SRR9844235	95.63	11.36
SRR9844236	95.63	11.36
SRR9843864	95.51	11.36
SRR9843780	93.57	11.36
SRR9843760	93.45	11.36
SRR9844219	93.45	11.36
SRR9844117	92.33	13.64
SRR9843740	91.93
SRR9843920	91.04	11.36
SRR9844081	89.08	9.09
SRR9843716	88.15	11.36
SRR9844037	87.97	11.36
SRR9843680	85.9	11.36
SRR9844059	85.26	11.36
SRR9844205	83.73
SRR9843842	82.89
SRR9843656	82.42
SRR9843733	78.11	11.36
SRR9844239	76.47
SRR9843922	75.49	13.64
SRR9844144	75.21	11.36
SRR9843746	73.08	11.36
SRR9844001	72.64
SRR9844068	71.36
SRR9844052	68.75
SRR9843747	66.36	9.09
SRR9843867	61.16
SRR9843911	52.98
SRR9843756	50.34
SRR9844015	10.18	77.27
SRR9844156	10.18	52.27

## Sheet: Fig. 6c
Fig. 6c. Comparison between the percent SFB genome coverage for Human-SFB-ML-2 and Turkey-SFB-US using variable read mapping stringencies of 98% to 90% for nucleotide identity.
	Human-SFB-ML-2	Turkey-SFB-US
98%	74	0
95%	76	0
90%	79	1

## Sheet: Fig. 6d
Fig. 6d. Correlation between the percent coverage of the Human-SFB-ML-2 genome coverage and the Human-SFB-ZW and Pig-SFB-JP 16S rRNA gene sequences obtained through metagenomic read mapping.
	% genome coverage	Human-SFB-ZW	Pig-SFB-JP
ERR10900735	61	68	0
ERR10900747	76	100	0
ERR10900915	50	77	0
ERR10900851	34	49	0
ERR10900857	25	40	0
ERR10901380	24	44	0
ERR10900640	21	49	0
ERR10901109	19	20	0
ERR10901044	17	54	0
ERR10900998	13	39	0
ERR10900943	12	20	0
ERR10900868	6	22	0
ERR10900882	8	61	0
ERR10901117	6	20	0

[truncated: 30 more sheets: Fig. 6f, Fig. 6g, Fig. 6i, Supplementary Fig. 13, Supplementary Fig. 15a,b, Supplementary Fig. 15c(i), Supplementary Fig. 15d(i), Supplementary Fig. 15e(i), Supplementary Fig. 15f(i), Supplementary Fig. 15g(i), Supplementary Fig. 15h(i), Supplementary Fig. 15i(i), Supplementary Fig. 15j(i), Supplementary Fig. 15k(i), Supplementary Fig. 15l(i), Supplementary Fig. 15c(ii), Supplementary Fig. 15e(ii), Supplementary Fig. 15f(ii), Supplementary Fig. 15g(ii), Supplementary Fig. 15h(ii) …]
